# Supplementary material for: Prediction models for self-harm and suicide: a systematic review and critical appraisal
Source: BMC Med. 2025 Oct 9;23:549. doi: 10.1186/s12916-025-04367-6 (PMC12513157; doi:10.1186/s12916-025-04367-6)
Supplement: Supplementary file 3 — Additional file 3. List of all reviewed models and validations, with summary information on the target population, outcome, predictive performance, risk of bias, and model presentation. [file 12916_2025_4367_MOESM3_ESM.xlsx]

## Sheet: Models+Validations_summary
Reference	Number of models	Model (if multiple)	Type of prediction modelling study	Validated model	Data source		Target population				Outcome					Predictive performance (apparent)							Predictive performance (internal validation)									Predictive performance (external validation)									Model presentation				Risk of bias
							Target population	Target population age	Target population category		Outcome	Prediction moment	Prediction horizon	Unit		Calibration plot	Calibration slope	Calibration-in-the-large	C index	95% confidence interval	Classification		Internal validation	Method	Calibration plot	Calibration slope	Calibration-in-the-large	C index	95% confidence interval	Classification		External validation	Type	Calibration plot	Calibration slope	Calibration-in-the-large	C index	95% confidence interval	Classification		Model equation	Tool	URL		Participants	Predictors	Outcome	Analysis	Overall
Cho, 2020, Journal of Psychiatric Research	2	M1: 1-year prediction horizon	Development and internal validation	NA	Routine data		General population	Unclear	General population		Suicide death	Medical check-up	1	Years		No	NR	NR	NR	NR	NR		Yes	(Random) split into development and testing datasets	No	NR	NR	0.82	NR	sensitivity; specificity; PPV; NPV; overall accuracy		No	NA	NA	NA	NA	NA	NA	NA		Not presented	Not presented	NA		Unclear	Low	Low	High	High
Cho, 2020, Journal of Psychiatric Research	2	M2: variable prediction horizon (overall follow-up period)	Development and internal validation	NA	Routine data		Health insurance subscribers and medical aid recipients who had undergone medical check-ups	Unclear	General population		Suicide death	Medical check-up	Variable	Not applicable		No	NR	NR	NR	NR	NR		Yes	(Random) split into development and testing datasets	No	NR	NR	0.85	NR	sensitivity; specificity; PPV; NPV; overall accuracy		No	NA	NA	NA	NA	NA	NA	NA		Not presented	Not presented	NA		Unclear	Low	Unclear	High	High
Choi, 2018, Journal of Affective Disorders	2	M1: with over-sampling	Development and internal validation	NA	Routine data		General population	Mixed	General population		Suicide death	First examinations (2004)	10	Years		No	NR	NR	0.72	NR	NR		Yes	(Random) split into development and testing datasets	No	NR	NR	0.69	NR	NR		No	NA	NA	NA	NA	NA	NA	NA		Partially presented (hazards/odds ratios but no intercept/baseline hazard)	Predictions for specific risk subgroups	NA		Low	Low	Low	High	High
Choi, 2018, Journal of Affective Disorders	2	M2: without over-sampling	Development and internal validation	NA	Routine data		General population	Mixed	General population		Suicide death	First examinations (2004)	10	Years		No	NR	NR	NR	NR	NR		Yes	(Random) split into development and testing datasets	No	NR	NR	0.69	NR	NR		No	NA	NA	NA	NA	NA	NA	NA		Not presented	Not presented	NA		Low	Low	Low	High	High
Fazel, 2019, Translational Psychiatry	1	NA	Development internal validation and external validation	NA	Routine data		Individuals with severe mental illness	Mixed	Individuals under mental health services (inpatient and outpatient)		Suicide death	Discharge from inpatient or outpatient episode	1	Years		Yes	NR	NR	NR	NR	NR		Yes	Resampling (e.g. bootstrap—specify the number of samples)	No	NR	NR	0.75	0.73 to 0.77	sensitivity; specificity; NRI		No	NA	NA	NA	NA	NA	NA	NA		Fully presented	Online tool	http://oxrisk.com/oxmis		Low	Low	Low	High	High
Fazel, 2019, Translational Psychiatry	1	NA	Development internal validation and external validation	Fazel, 2019, Translational Psychiatry	Routine data		Individuals with severe mental illness	Mixed	Individuals under mental health services (inpatient and outpatient)		Suicide death	Discharge from inpatient or outpatient episode	1	Years		NA (validation study)	NA (validation study)	NA (validation study)	NA (validation study)	NA (validation study)	NA (validation study)		NA (validation study)	NA (validation study)	NA (validation study)	NA (validation study)	NA (validation study)	NA (validation study)	NA (validation study)	NA (validation study)		Yes	Geographical: different region(s) same country	Yes	NR	NR	0.71	0.66 to 0.75	sensitivity, specificity, PPV, NPV, NRI		NA (validation study)	NA (validation study)	NA (validation study)		Low	Low	Low	Low	Low
Goldstein, 1991, Archives of General Psychiatry	1	NA	Development only	NA	Routine data		Individuals with affective disorders	Unclear	Individuals under mental health services (inpatient and outpatient)		Suicide death	Index hospitalisation	Variable	Not applicable		No	NR	NR	NR	NR	sensitivity; specificity; PPV		No	Not applicable	NA	NA	NA	NA	NA	NA		No	NA	NA	NA	NA	NA	NA	NA		Partially presented (hazards/odds ratios but no intercept/baseline hazard)	Not presented	NA		Low	Unclear	High	High	High
Zhang, 2021, Journal of Affective Disorders	1	NA	Development and internal validation	NA	Routine data		Patients with lung cancer	Unclear	Patients with physical health conditions		Suicide death	Diagnosis of lung cancer	5	Years		No	NR	NR	0.79	0.73 to 0.83	NR		Yes	Resampling (e.g. bootstrap—specify the number of samples)	Yes	NR	NR	0.77	0.72 to 0.84	NR		No	NA	NA	NA	NA	NA	NA	NA		Partially presented (hazards/odds ratios but no intercept/baseline hazard)	Nomogram	NA		Low	Unclear	Unclear	High	High
Kessler, 2015, JAMA Psychiatry	2	M1: elastic net	Development and internal validation	NA	Routine data		Regular US Army soldiers with psychiatric hospitalisation	Adults	US Army soldiers/Navy service members		Suicide death	Psychiatric hospital discharge	12	Months		No	NR	NR	NR	NR	NR		Yes	Cross-validation (x-fold—specify)	No	NR	NR	0.85	NR	NR		No	NA	NA	NA	NA	NA	NA	NA		Partially presented (hazards/odds ratios but no intercept/baseline hazard)	Not presented	NA		High	Low	Unclear	High	High
Kessler, 2015, JAMA Psychiatry	2	M2: forward selection	Development only	NA	Routine data		Regular US Army soldiers with psychiatric hospitalisation	Adults	US Army soldiers/Navy service members		Suicide death	Psychiatric hospital discharge	12	Months		No	NR	NR	0.84	NR	NR		No	Not applicable	NA	NA	NA	NA	NA	NA		No	NA	NA	NA	NA	NA	NA	NA		Partially presented (hazards/odds ratios but no intercept/baseline hazard)	Not presented	NA		High	Low	Unclear	High	High
Kessler, 2017, Molecular Psychiatry	4	M1: with prior psychiatric hospitalisation (elastic net)	Development only	NA	Routine data		Non-deployed male Regular US Army soldiers with outpatient mental health specialty visits and prior 12-month psychiatric hospitalisations	Adults	US Army soldiers/Navy service members		Suicide death	Outpatient visit	26	Weeks		No	NR	NR	0.72	NR	sensitivity		Unclear	Not applicable	NA	NA	NA	NA	NA	NA		No	NA	NA	NA	NA	NA	NA	NA		Partially presented (hazards/odds ratios but no intercept/baseline hazard)	Not presented	NA		Low	Low	Unclear	High	High
Kessler, 2017, Molecular Psychiatry	4	M2: without prior psychiatric hospitalisation (elastic net)	Development only	NA	Routine data		Non-deployed male Regular US Army soldiers with outpatient mental health specialty visits and without prior 12-month psychiatric hospitalisations	Adults	US Army soldiers/Navy service members		Suicide death	Outpatient visit	26	Weeks		No	NR	NR	0.61	NR	sensitivity		Unclear	Not applicable	NA	NA	NA	NA	NA	NA		No	NA	NA	NA	NA	NA	NA	NA		Partially presented (hazards/odds ratios but no intercept/baseline hazard)	Not presented	NA		Low	Low	Unclear	High	High
Kessler, 2017, Molecular Psychiatry	4	M3: with prior psychiatric hospitalisation (conventional logistic regression)	Development only	NA	Routine data		Non-deployed male Regular US Army soldiers with outpatient mental health specialty visits and prior 12-month psychiatric hospitalisations	Adults	US Army soldiers/Navy service members		Suicide death	Outpatient visit	26	Weeks		No	NR	NR	0.72	NR	NR		No	Not applicable	NA	NA	NA	NA	NA	NA		No	NA	NA	NA	NA	NA	NA	NA		Partially presented (hazards/odds ratios but no intercept/baseline hazard)	Not presented	NA		Low	Low	Unclear	High	High
Kessler, 2017, Molecular Psychiatry	4	M4: without prior psychiatric hospitalisation (conventional logistic regression)	Development only	NA	Routine data		Non-deployed male Regular US Army soldiers with outpatient mental health specialty visits and without prior 12-month psychiatric hospitalisations	Adults	US Army soldiers/Navy service members		Suicide death	Outpatient visit	26	Weeks		No	NR	NR	0.62	NR	NR		No	Not applicable	NA	NA	NA	NA	NA	NA		No	NA	NA	NA	NA	NA	NA	NA		Partially presented (hazards/odds ratios but no intercept/baseline hazard)	Not presented	NA		Low	Low	Unclear	High	High
McCarthy, 2015, American Journal of Public Health	1	NA	Development and internal validation	NA	Routine data		Veterans using Veterans Health Administration (VHA) services	Adults	Veterans		Suicide death	Unclear	30	Days		No	NR	NR	NR	NR	NR		Yes	(Random) split into development and testing datasets	No	NR	NR	0.76	0.75 to 0.77	NR		No	NA	NA	NA	NA	NA	NA	NA		Not presented	Not presented	NA		Low	High	Low	High	High
Kessler, 2017, International Journal of Methods in Psychiatric Research	1	NA	Development internal validation and external validation	NA	Routine data		Veterans using Veterans Health Administration (VHA) services	Adults	Veterans		Suicide death	Unclear	30	Days		No	NR	NR	NR	NR	NR		Yes	(Random) split into development and testing datasets	No	NR	NR	NR	NR	sensitivity		No	NA	NA	NA	NA	NA	NA	NA		Not presented	Not presented	NA		Low	High	Low	High	High
Kessler, 2017, International Journal of Methods in Psychiatric Research	1	NA	Development internal validation and external validation	Kessler, 2017, International Journal of Methods in Psychiatric Research	Routine data		Veterans using Veterans Health Administration (VHA) services	Adults	Veterans		Suicide death	Unclear	30	Days		NA (validation study)	NA (validation study)	NA (validation study)	NA (validation study)	NA (validation study)	NA (validation study)		NA (validation study)	NA (validation study)	NA (validation study)	NA (validation study)	NA (validation study)	NA (validation study)	NA (validation study)	NA (validation study)		Yes	Temporal	No	NR	NR	NR	NR	sensitivity		NA (validation study)	NA (validation study)	NA (validation study)		Low	High	Low	High	High
Kessler, 2020, Frontiers in Psychiatry	1	NA	Development internal validation and external validation	NA	Routine data		Veterans hospitalised by the Veterans Health Administration (VHA) for a psychiatric problem	Adults	Veterans		Suicide death	Psychiatric hospital discharge	12	Months		No	NR	NR	NR	NR	NR		Yes	Cross-validation (x-fold—specify)	No	NR	NR	NR	NR	NR		No	NA	NA	NA	NA	NA	NA	NA		NA (ML model)	Not presented	NA		Low	Low	Low	High	High
Kessler, 2020, Frontiers in Psychiatry	1	NA	Development internal validation and external validation	Kessler, 2020, Frontiers in Psychiatry	Routine data		Veterans hospitalised by the Veterans Health Administration (VHA) for a psychiatric problem	Adults	Veterans		Suicide death	Psychiatric hospital discharge	12	Months		NA (validation study)	NA (validation study)	NA (validation study)	NA (validation study)	NA (validation study)	NA (validation study)		NA (validation study)	NA (validation study)	NA (validation study)	NA (validation study)	NA (validation study)	NA (validation study)	NA (validation study)	NA (validation study)		Yes	Temporal	No	NR	NR	0.74	NR	sensitivity, specificity, PPV, adjusted PPV		NA (validation study)	NA (validation study)	NA (validation study)		Low	Low	Low	High	High
Sanderson, 2019, Journal of Affective Disorders	2	M1: logistic regression	Development and internal validation	NA	Routine data		General population	Mixed	General population		Suicide death	Unclear	3	Months		Yes	NR	NR	NR	NR	NR		Yes	Cross-validation (x-fold—specify)	Yes	NR	NR	0.82	NR	sensitivity; specificity; PPV; NPV; accuracy; balanced accuracy		No	NA	NA	NA	NA	NA	NA	NA		Not presented	Not presented	NA		Low	https://open.spotify.com/track/4CqpsqMOFY0GPxVw9ssClS	Low	High	High
Sanderson, 2019, Journal of Affective Disorders	2	M2: feedforward neural network	Development and internal validation	NA	Routine data		General population	Mixed	General population		Suicide death	Unclear	3	Months		No	NR	NR	NR	NR	NR		Yes	Cross-validation (x-fold—specify)	No	NR	NR	0.84	NR	sensitivity; specificity; PPV; NPV; accuracy; balanced accuracy		No	NA	NA	NA	NA	NA	NA	NA		NA (ML model)	Not presented	NA		Low	High	Low	High	High
Sanderson, 2020, Journal of Affective Disorders	1	NA	Development and internal validation	NA	Routine data		General population	Mixed	General population		Suicide death	Unclear	3	Months		Yes	NR	NR	NR	NR	NR		Yes	Cross-validation (x-fold—specify)	Yes	NR	NR	0.85	NR	sensitivity; specificity; PPV; NPV; accuracy; balanced accuracy		No	NA	NA	NA	NA	NA	NA	NA		NA (ML model)	Not presented	NA		Low	High	Low	High	High
Sanderson, 2020, EClinicalMedicine	2	M1: logistic regression with L2 reguralisation (ridge regression)	Development and internal validation	NA	Routine data		Individuals presenting to the emergency department with parasuicide	Unclear	Individuals presenting to the emergency department/hospital with self-harm		Suicide death	ED visit for parasuicide	90	Days		Yes	NR	NR	NR	NR	NR		Yes	Cross-validation (x-fold—specify)	Yes	NR	NR	0.86	NR	sensitivity; specificity; PPV; NPV; accuracy; balanced accuracy		No	NA	NA	NA	NA	NA	NA	NA		Not presented	Not presented	NA		Low	Low	Low	High	High
Sanderson, 2020, EClinicalMedicine	2	M2: gradient boosted trees (XGB)	Development and internal validation	NA	Routine data		Individuals presenting to the emergency department with parasuicide	Unclear	Individuals presenting to the emergency department/hospital with self-harm		Suicide death	ED visit for parasuicide	90	Days		Yes	NR	NR	NR	NR	NR		Yes	Cross-validation (x-fold—specify)	Yes	NR	NR	0.88	NR	sensitivity; specificity; PPV; NPV; accuracy; balanced accuracy; NRI		No	NA	NA	NA	NA	NA	NA	NA		NA (ML model)	Not presented	NA		Low	Low	Low	High	High
Chitsabesan, 2003, European Child & Adolescent Psychiatry	1	NA	Development only	NA	Prospective cohort study/Clinical trial		Children referred to CAMHS teams following deliberate self-poisoning	Children and adolescents	Individuals presenting to the emergency department/hospital with self-harm		Non-fatal self-harm	Referral to CAMHS following overdose	6	Months		No	NR	NR	NR	NR	sensitivity; PPV; NPV		No	Not applicable	NA	NA	NA	NA	NA	NA		No	NA	NA	NA	NA	NA	NA	NA		Partially presented (hazards/odds ratios but no intercept/baseline hazard)	Not presented	NA		High	Low	Unclear	High	High
Hung, 2015, Journal of Affective Disorders	1	NA	Development only	NA	Prospective cohort study/Clinical trial		Older adults	Adults	General population		Suicide death	Health examination	Variable	Not applicable		No	NR	NR	0.73	NR	sensitivity; specificity; Youden's index		No	Not applicable	NA	NA	NA	NA	NA	NA		No	NA	NA	NA	NA	NA	NA	NA		Partially presented (hazards/odds ratios but no intercept/baseline hazard)	Not presented	NA		High	Low	Unclear	High	High
Gromatsky, 2020, Journal of the American Academy of Child & Adolescent Psychiatry	1	NA	Development only	NA	Prospective cohort study/Clinical trial		Adolescent females (13–15 years)	Children and adolescents	General population		Non-suicidal self-injury	Unclear	36	Months		No	NR	NR	0.78	NR	sensitivity; specificity		No	Not applicable	NA	NA	NA	NA	NA	NA		No	NA	NA	NA	NA	NA	NA	NA		Fully presented	Not presented	NA		High	Low	Unclear	High	High
Ahmed, 2020, Risk Management and Healthcare Policy	1	NA	Development and internal validation	NA	Routine data		Individuals aged 10–24 presenting to the emergency department with a suicide attempt	Mixed	Individuals presenting to the emergency department/hospital with self-harm		Suicide attempt	ED visit for suicide attempt	Variable	Not applicable		No	NR	NR	0.78	0.69 to 0.86	sensitivity; specificity		Yes	Resampling (e.g. bootstrap—specify the number of samples)	No	NR	NR	0.72	NR	NR		No	NA	NA	NA	NA	NA	NA	NA		Fully presented	Not presented	NA		Low	Low	Unclear	High	High
Powell, 2000, British Journal of Psychiatry	1	NA	Development only	NA	Routine data		Psychiatric inpatients	Unclear	Individuals under mental health services (inpatient and outpatient)		Suicide death	Unclear	Variable	Not applicable		No	NR	NR	NR	NR	sensitivity; specificity		No	Not applicable	NA	NA	NA	NA	NA	NA		No	NA	NA	NA	NA	NA	NA	NA		Fully presented	Not presented	NA		High	High	Unclear	High	High
Rozek, 2020, Psychiatry Research	1	NA	Development only	NA	Prospective cohort study/Clinical trial		Suicidal active duty US Army soldiers	Adults	US Army soldiers/Navy service members		Composite (suicide or suicide attempt)	Start of outpatient mental health treatment for suicidality	Variable	Not applicable		No	NR	NR	NR	NR	sensitivity; specificity; PPV; NPV; accuracy; F1		No	Not applicable	NA	NA	NA	NA	NA	NA		No	NA	NA	NA	NA	NA	NA	NA		NA (ML model)	Not presented	NA		High	Low	Unclear	High	High
Ryland, 2020, European Psychiatry	1	NA	Development only	NA	Prospective cohort study/Clinical trial		Male prisoners	Adults	Prisoners		Non-fatal self-harm	Arrival at prison	6	Months		No	NR	NR	0.84	0.76 to 0.92	NR		No	Not applicable	NA	NA	NA	NA	NA	NA		No	NA	NA	NA	NA	NA	NA	NA		Fully presented	Not presented	NA		Unclear	Low	Low	High	High
Spittal, 2014, Journal of Affective Disorders	1	NA	Development and internal validation	NA	Routine data		Individuals admitted to hospital for deliberate self-harm	Unclear	Individuals presenting to the emergency department/hospital with self-harm		Composite (suicide or non-fatal self-harm)	Discharge from hospital for deliberate self-harm	6	Months		No	NR	NR	0.75	0.75 to 0.75	NR		Yes	(Random) split into development and testing datasets	No	NR	NR	0.75	0.74 to 0.76	sensitivity; specificity; PPV		No	NA	NA	NA	NA	NA	NA	NA		Partially presented (hazards/odds ratios but no intercept/baseline hazard)	Points score system	NA		Low	Low	Low	High	High
Corcoran, 1997, Archives of Suicide Research	1	NA	Development only	NA	Prospective cohort study/Clinical trial		Individuals admitted to general or psychiatric hospital for parasuicide	Unclear	Individuals presenting to the emergency department/hospital with self-harm		Unclear	Admission to hospital for parasuicide	6	Months		No	NR	NR	NR	NR	sensitivity; specificity		No	Not applicable	NA	NA	NA	NA	NA	NA		No	NA	NA	NA	NA	NA	NA	NA		Not presented	Not presented	NA		Low	High	Unclear	High	High
Harriss, 2005, Journal of Affective Disorders	2	M1: males	Development only	NA	Prospective cohort study/Clinical trial		Individuals presenting to the general hospital following an episode of deliberate self-harm	Mixed	Individuals presenting to the emergency department/hospital with self-harm		Suicide death	Presentation to general hospital following an episode of deliberate self-harm	Variable	Not applicable		No	NR	NR	NR	NR	sensitivity; specificity		No	Not applicable	NA	NA	NA	NA	NA	NA		No	NA	NA	NA	NA	NA	NA	NA		Not presented	Not presented	NA		High	Low	Unclear	High	High
Harriss, 2005, Journal of Affective Disorders	2	M2: females	Development only	NA	Prospective cohort study/Clinical trial		Individuals presenting to the general hospital following an episode of deliberate self-harm	Mixed	Individuals presenting to the emergency department/hospital with self-harm		Suicide death	Presentation to general hospital following an episode of deliberate self-harm	Variable	Not applicable		No	NR	NR	NR	NR	sensitivity; specificity		No	Not applicable	NA	NA	NA	NA	NA	NA		No	NA	NA	NA	NA	NA	NA	NA		Not presented	Not presented	NA		High	Low	Unclear	High	High
Galfalvy, 2008, Acta Psychiatrica Scandinavica	7	M1: all 15 candidate predictors forced in model	Development and internal validation	NA	Prospective cohort study/Clinical trial		Patients with major depressive disorder or bipolar disorder	Adults	Individuals under mental health services (inpatient and outpatient)		Composite (suicide or suicide attempt)	Presentation for treatment of a major depressive episode	2	Years		No	NR	NR	NR	NR	sensitivity; specificity		Yes	Resampling (e.g. bootstrap—specify the number of samples)	No	NR	NR	0.76	NR	NR		No	NA	NA	NA	NA	NA	NA	NA		Not presented	Not presented	NA		Low	Low	Unclear	High	High
Galfalvy, 2008, Acta Psychiatrica Scandinavica	7	M2: stepwise model selection procedure based on a modiﬁed version of the Bayes Information Criterion (BIC)	Development and internal validation	NA	Prospective cohort study/Clinical trial		Patients with major depressive disorder or bipolar disorder	Adults	Individuals under mental health services (inpatient and outpatient)		Composite (suicide or suicide attempt)	Presentation for treatment of a major depressive episode	2	Years		No	NR	NR	NR	NR	sensitivity; specificity		Yes	Resampling (e.g. bootstrap—specify the number of samples)	No	NR	NR	0.76	NR	NR		No	NA	NA	NA	NA	NA	NA	NA		Not presented	Not presented	NA		Low	Low	Unclear	High	High
Galfalvy, 2008, Acta Psychiatrica Scandinavica	7	M3: M2 + two spline predictors	Development and internal validation	NA	Prospective cohort study/Clinical trial		Patients with major depressive disorder or bipolar disorder	Adults	Individuals under mental health services (inpatient and outpatient)		Composite (suicide or suicide attempt)	Presentation for treatment of a major depressive episode	2	Years		No	NR	NR	NR	NR	sensitivity; specificity		Yes	Resampling (e.g. bootstrap—specify the number of samples)	No	NR	NR	0.77	NR	NR		No	NA	NA	NA	NA	NA	NA	NA		Not presented	Not presented	NA		Low	Low	Unclear	High	High
Galfalvy, 2008, Acta Psychiatrica Scandinavica	7	M4: included interactions between predictors, forward stepwise selection based on the Akaike Information Criterion (AIC) beginning with the full 15-variable model	Development and internal validation	NA	Prospective cohort study/Clinical trial		Patients with major depressive disorder or bipolar disorder	Adults	Individuals under mental health services (inpatient and outpatient)		Composite (suicide or suicide attempt)	Presentation for treatment of a major depressive episode	2	Years		No	NR	NR	NR	NR	sensitivity; specificity		Yes	Resampling (e.g. bootstrap—specify the number of samples)	No	NR	NR	0.9	NR	NR		No	NA	NA	NA	NA	NA	NA	NA		Not presented	Not presented	NA		Low	Low	Unclear	High	High
Galfalvy, 2008, Acta Psychiatrica Scandinavica	7	M5: included interactions between predictors, forward stepwise selection based on the Bayes Information Criterion (BIC) beginning with the full 15-variable model	Development and internal validation	NA	Prospective cohort study/Clinical trial		Patients with major depressive disorder or bipolar disorder	Adults	Individuals under mental health services (inpatient and outpatient)		Composite (suicide or suicide attempt)	Presentation for treatment of a major depressive episode	2	Years		No	NR	NR	NR	NR	sensitivity; specificity		Yes	Resampling (e.g. bootstrap—specify the number of samples)	No	NR	NR	0.81	NR	NR		No	NA	NA	NA	NA	NA	NA	NA		Partially presented (hazards/odds ratios but no intercept/baseline hazard)	Not presented	NA		Low	Low	Unclear	High	High
Galfalvy, 2008, Acta Psychiatrica Scandinavica	7	M6: model based on only six initial variables, stepwise selection of variables and the interactions using the Bayes Information Criterion (BIC)	Development and internal validation	NA	Prospective cohort study/Clinical trial		Patients with major depressive disorder or bipolar disorder	Adults	Individuals under mental health services (inpatient and outpatient)		Composite (suicide or suicide attempt)	Presentation for treatment of a major depressive episode	2	Years		No	NR	NR	NR	NR	sensitivity; specificity		Yes	Resampling (e.g. bootstrap—specify the number of samples)	No	NR	NR	0.81	NR	NR		No	NA	NA	NA	NA	NA	NA	NA		Partially presented (hazards/odds ratios but no intercept/baseline hazard)	Not presented	NA		Low	Low	Unclear	High	High
Galfalvy, 2008, Acta Psychiatrica Scandinavica	7	M7: theory-based model	Development and internal validation	NA	Prospective cohort study/Clinical trial		Patients with major depressive disorder or bipolar disorder	Adults	Individuals under mental health services (inpatient and outpatient)		Composite (suicide or suicide attempt)	Presentation for treatment of a major depressive episode	2	Years		No	NR	NR	NR	NR	sensitivity; specificity		Yes	Resampling (e.g. bootstrap—specify the number of samples)	No	NR	NR	0.7	NR	NR		No	NA	NA	NA	NA	NA	NA	NA		Partially presented (hazards/odds ratios but no intercept/baseline hazard)	Not presented	NA		Low	Low	Unclear	High	High
Pokorny, 1983, Archives of General Psychiatry	4	M1: total sample, equal base rates	Development only	NA	Prospective cohort study/Clinical trial		Psychiatric inpatients	Adults	Individuals under mental health services (inpatient and outpatient)		Suicide death	Unclear	Variable	Not applicable		No	NR	NR	NR	NR	sensitivity; specificity; PPV; efficiency		No	Not applicable	NA	NA	NA	NA	NA	NA		No	NA	NA	NA	NA	NA	NA	NA		Fully presented	Not presented	NA		Low	Unclear	Unclear	High	High
Pokorny, 1983, Archives of General Psychiatry	4	M2: total sample, actual base rates	Development only	NA	Prospective cohort study/Clinical trial		Psychiatric inpatients	Adults	Individuals under mental health services (inpatient and outpatient)		Suicide death	Unclear	Variable	Not applicable		No	NR	NR	NR	NR	sensitivity; specificity; PPV; efficiency		No	Not applicable	NA	NA	NA	NA	NA	NA		No	NA	NA	NA	NA	NA	NA	NA		Fully presented	Not presented	NA		Low	Unclear	Unclear	High	High
Pokorny, 1983, Archives of General Psychiatry	4	M3: high-risk group, equal base rates	Development only	NA	Prospective cohort study/Clinical trial		Psychiatric inpatients	Adults	Individuals under mental health services (inpatient and outpatient)		Suicide death	Unclear	Variable	Not applicable		No	NR	NR	NR	NR	sensitivity; specificity; PPV; efficiency		No	Not applicable	NA	NA	NA	NA	NA	NA		No	NA	NA	NA	NA	NA	NA	NA		Fully presented	Not presented	NA		Low	Unclear	Unclear	High	High
Pokorny, 1983, Archives of General Psychiatry	4	M4: high-risk group, actual base rates	Development only	NA	Prospective cohort study/Clinical trial		Psychiatric inpatients	Adults	Individuals under mental health services (inpatient and outpatient)		Suicide death	Unclear	Variable	Not applicable		No	NR	NR	NR	NR	sensitivity; specificity; PPV; efficiency		No	Not applicable	NA	NA	NA	NA	NA	NA		No	NA	NA	NA	NA	NA	NA	NA		Fully presented	Not presented	NA		Low	Unclear	Unclear	High	High
Bolton, 2012, The Journal of Clinical Psychiatry	1	NA	Development only	NA	Prospective cohort study/Clinical trial		Individuals presenting to emergency department psychiatric services	Adults	Individuals presenting to the emergency department with psychiatric complaints		Suicide attempt	Presentation to emergency department psychiatric services	6	Months		No	NR	NR	0.67	0.61 to 0.72	sensitivity; specificity; PPV; NPV		No	Not applicable	NA	NA	NA	NA	NA	NA		No	NA	NA	NA	NA	NA	NA	NA		Partially presented (hazards/odds ratios but no intercept/baseline hazard)	Not presented	NA		Low	Low	Low	High	High
Randall, 2013, Psychological Assessment	1	NA	Development only	NA	Prospective cohort study/Clinical trial		Patients presenting to the emergency department with self-harm or suicidal ideation	Adults	Individuals presenting to the emergency department/hospital with self-harm		Non-fatal self-harm	Presentation to the emergency department	3	Months		No	NR	NR	NR	NR	sensitivity; specificity; PPV; NPV		No	Not applicable	NA	NA	NA	NA	NA	NA		No	NA	NA	NA	NA	NA	NA	NA		Partially presented (hazards/odds ratios but no intercept/baseline hazard)	Not presented	NA		High	Low	Unclear	High	High
Bilén, 2013, Emergency Medicine Journal	2	M1: logistic regression (Södersjukhuset Self-Harm Rule[SoS]-9)	Development only	NA	Routine data		Patients presenting to the emergency department with deliberate self-harm	Adults	Individuals presenting to the emergency department/hospital with self-harm		Composite (suicide or non-fatal self-harm)	Emergency department attendance for deliberate self-harm	6	Months		No	NR	NR	0.67	NR	sensitivity; specificity; PPV; NPV		No	Not applicable	NA	NA	NA	NA	NA	NA		No	NA	NA	NA	NA	NA	NA	NA		Not presented	Not presented	NA		Low	Unclear	Low	High	High
Bilén, 2013, Emergency Medicine Journal	2	M2: logistic regression + CHi-squared Automatic Interaction Detection (CHAID) analysis (SoS-4)	Development only	NA	Routine data		Patients presenting to the emergency department with deliberate self-harm	Adults	Individuals presenting to the emergency department/hospital with self-harm		Composite (suicide or non-fatal self-harm)	Emergency department attendance for deliberate self-harm	6	Months		No	NR	NR	0.64	NR	sensitivity; specificity; PPV; NPV		No	Not applicable	NA	NA	NA	NA	NA	NA		No	NA	NA	NA	NA	NA	NA	NA		Fully presented	Predictions for specific risk subgroups	NA		Low	Unclear	Low	High	High
Bilén, 2013, Journal of Affective Disorders	1	NA	External validation only	Bilén, 2013, Emergency Medicine Journal, M2 (SoS-4)	Prospective cohort study/Clinical trial		Patients presenting to the emergency department with deliberate self-harm	Adults	Individuals presenting to the emergency department/hospital with self-harm		Unclear	Emergency department attendance for deliberate self-harm	6	Months		NA (validation study)	NA (validation study)	NA (validation study)	NA (validation study)	NA (validation study)	NA (validation study)		NA (validation study)	NA (validation study)	NA (validation study)	NA (validation study)	NA (validation study)	NA (validation study)	NA (validation study)	NA (validation study)		Yes	Other (specify)	No	NR	NR	0.6	0.53 to 0.67	sensitivity; specificity; PPV; NPV		NA (validation study)	NA (validation study)	NA (validation study)		Low	Low	Low	High	High
Berkelmans, 2021, BMC Public Health	1	NA	Development and internal validation	NA	Routine data		General population	Mixed	General population		Suicide death	Unclear	1	Years		No	NR	NR	NR	NR	NR		Yes	(Random) split into development and testing datasets	No	NR	NR	0.77	NR	NR		No	NA	NA	NA	NA	NA	NA	NA		Partially presented (hazards/odds ratios but no intercept/baseline hazard)	Not presented	NA		Low	Low	Low	High	High
Konttinen, 2021, Annals of Surgery	1	NA	Development and internal validation	NA	Prospective cohort study/Clinical trial		Individuals with obesity undergoing bariatric surgery	Adults	Patients with physical health conditions		Composite (suicide or non-fatal self-harm)	Date of bariatric surgery	10	Years		Yes	NR	NR	NR	NR	NR		Yes	Resampling (e.g. bootstrap—specify the number of samples)	No	NR	NR	0.78	0.73 to 0.83	NR		No	NA	NA	NA	NA	NA	NA	NA		Fully presented	Points score system	NA		Low	Low	Low	High	High
Barnes, 2019, Suicide and Life-Threatening Behavior	2	M1: model based on full sample (PTSD and no PTSD)	Development only	NA	Prospective cohort study/Clinical trial		Veterans hospitalised in a Veterans Health Administration (VHA) psychiatric unit due to elevated suicide risk	Adults	Veterans		Composite (suicide or suicide attempt)	Discharge from psychiatric inpatient unit	6	Months		No	NR	NR	0.83	0.75 to 0.91	NR		No	Not applicable	NA	NA	NA	NA	NA	NA		No	NA	NA	NA	NA	NA	NA	NA		Partially presented (hazards/odds ratios but no intercept/baseline hazard)	Not presented	NA		High	Low	High	High	High
Barnes, 2019, Suicide and Life-Threatening Behavior	2	M2: model based on the no PTSD group	Development only	NA	Prospective cohort study/Clinical trial		Veterans without PTSD hospitalised in a Veterans Health Administration (VHA) psychiatric unit due to elevated suicide risk	Adults	Veterans		Suicide attempt	Discharge from psychiatric inpatient unit	6	Months		No	NR	NR	0.91	0.81 to 1.00	NR		No	Not applicable	NA	NA	NA	NA	NA	NA		No	NA	NA	NA	NA	NA	NA	NA		Partially presented (hazards/odds ratios but no intercept/baseline hazard)	Not presented	NA		High	Low	High	High	High
McCoy, 2016, JAMA Psychiatry	2	M1: model without inclusion of NLP of narrative discharge summary (only coded clinical data)	Development and internal validation	NA	Routine data		Patients discharged from general hospital (medical or surgical)	Unclear	General hospital patients/discharges		Suicide death	Medical or surgical hospital discharge	Variable	Not applicable		No	NR	NR	NR	NR	NR		Yes	Cross-validation (x-fold—specify)	No	NR	NR	0.74	0.73 to 0.74	NR		No	NA	NA	NA	NA	NA	NA	NA		Partially presented (hazards/odds ratios but no intercept/baseline hazard)	Not presented	NA		Low	Low	Unclear	High	High
McCoy, 2016, JAMA Psychiatry	2	M2: model with inclusion of NLP of narrative discharge summary (M1 + aggregate measures of positive and negative valence)	Development and internal validation	NA	Routine data		Patients discharged from general hospital (medical or surgical)	Unclear	General hospital patients/discharges		Suicide death	Medical or surgical hospital discharge	Variable	Not applicable		No	NR	NR	NR	NR	continuous net reclassification improvement		Yes	Cross-validation (x-fold—specify)	No	NR	NR	0.74	0.74 to 0.74	NR		No	NA	NA	NA	NA	NA	NA	NA		Partially presented (hazards/odds ratios but no intercept/baseline hazard)	Not presented	NA		Low	Low	Unclear	High	High
Brent, 2021, Psychological Medicine	2	M1: overall sample	Development and internal validation	NA	Prospective cohort study/Clinical trial		Adolescents presenting to the paediatric emergency department	Children and adolescents	Other		Composite (suicide or suicide attempt)	Presentation to the emergency department	3	Months		No	NR	NR	0.87	0.84 to 0.90	NR		Yes	Cross-validation (x-fold—specify)	No	NR	NR	0.88	0.79 to 0.96	NR		No	NA	NA	NA	NA	NA	NA	NA		Not presented	Not presented	NA		Low	Low	Unclear	High	High
Brent, 2021, Psychological Medicine	2	M2: non-suicidal subgroup (without reported suicidal ideation)	Development only	NA	Prospective cohort study/Clinical trial		Adolescents presenting to the paediatric emergency department without current suicidal ideation	Children and adolescents	Other		Composite (suicide or suicide attempt)	Presentation to the emergency department	3	Months		No	NR	NR	0.9	0.85 to 0.95	NR		No	Not applicable	NA	NA	NA	NA	NA	NA		No	NA	NA	NA	NA	NA	NA	NA		Not presented	Not presented	NA		Low	Low	Unclear	High	High
Bruer, 2018, The Canadian Journal of Psychiatry	1	NA	Development only	NA	Routine data		Psychiatric inpatients	Mixed	Individuals under mental health services (inpatient and outpatient)		Suicide death	Admission to psychiatric hospital	Variable	Not applicable		No	NR	NR	0.83	NR	sensitivity; specificity; PPV		No	Not applicable	NA	NA	NA	NA	NA	NA		No	NA	NA	NA	NA	NA	NA	NA		Fully presented	Not presented	NA		Low	Low	High	High	High
Hill, 2020, Archives of Suicide Research	2	M1: Tree 7 with a 22:1 misclassification cost ratio	Development only	NA	Prospective cohort study/Clinical trial		Adolescents in middle and high schools	Children and adolescents	General population		Suicide attempt	Unclear	12	Months		No	NR	NR	NR	NR	sensitivity; specificity; PPV; NPV		No	Not applicable	NA	NA	NA	NA	NA	NA		No	NA	NA	NA	NA	NA	NA	NA		NA (ML model)	Decision tree	NA		Unclear	Low	Unclear	High	High
Hill, 2020, Archives of Suicide Research	2	M2: Tree 15 with a 40:1/41:1 misclassification cost ratio	Development only	NA	Prospective cohort study/Clinical trial		Adolescents in middle and high schools	Children and adolescents	General population		Suicide attempt	Unclear	12	Months		No	NR	NR	NR	NR	sensitivity; specificity; PPV; NPV		No	Not applicable	NA	NA	NA	NA	NA	NA		No	NA	NA	NA	NA	NA	NA	NA		NA (ML model)	Decision tree	NA		Unclear	Low	Unclear	High	High
Wei, 2021, Journal of Psychiatric Research	4	M1: Cox proportional hazards	Development and internal validation	NA	Prospective cohort study/Clinical trial		Individuals presenting to hospital with a suicide attempt	Mixed	Individuals presenting to the emergency department/hospital with self-harm		Composite (suicide or suicide attempt)	Presentation to hospital for index suicide attempt	3–8	Years		No	NR	NR	NR	NR	NR		Yes	(Random) split into development and testing datasets	Yes	NR	NR	0.75	0.60 to 0.91	NR		No	NA	NA	NA	NA	NA	NA	NA		Partially presented (hazards/odds ratios but no intercept/baseline hazard)	Not presented	NA		Low	Low	Unclear	High	High
Wei, 2021, Journal of Psychiatric Research	4	M2: least absolute shrinkage and selection operator (LASSO)	Development and internal validation	NA	Prospective cohort study/Clinical trial		Individuals presenting to hospital with a suicide attempt	Mixed	Individuals presenting to the emergency department/hospital with self-harm		Composite (suicide or suicide attempt)	Presentation to hospital for index suicide attempt	3–8	Years		No	NR	NR	NR	NR	NR		Yes	(Random) split into development and testing datasets	Yes	NR	NR	0.74	0.58 to 0.90	NR		No	NA	NA	NA	NA	NA	NA	NA		Partially presented (hazards/odds ratios but no intercept/baseline hazard)	Not presented	NA		Low	Low	Unclear	High	High
Wei, 2021, Journal of Psychiatric Research	4	M3: random survival forest (RSF)	Development and internal validation	NA	Prospective cohort study/Clinical trial		Individuals presenting to hospital with a suicide attempt	Mixed	Individuals presenting to the emergency department/hospital with self-harm		Composite (suicide or suicide attempt)	Presentation to hospital for index suicide attempt	3–8	Years		No	NR	NR	NR	NR	NR		Yes	(Random) split into development and testing datasets	Yes	NR	NR	0.76	0.60 to 0.92	NR		No	NA	NA	NA	NA	NA	NA	NA		NA (ML model)	Not presented	NA		Low	Low	Unclear	High	High
Wei, 2021, Journal of Psychiatric Research	4	M4: gradient boosting decision tree (GBDT)	Development and internal validation	NA	Prospective cohort study/Clinical trial		Individuals presenting to hospital with a suicide attempt	Mixed	Individuals presenting to the emergency department/hospital with self-harm		Composite (suicide or suicide attempt)	Presentation to hospital for index suicide attempt	3–8	Years		No	NR	NR	NR	NR	NR		Yes	(Random) split into development and testing datasets	Yes	NR	NR	0.78	0.62 to 0.94	NR		No	NA	NA	NA	NA	NA	NA	NA		NA (ML model)	Not presented	NA		Low	Low	Unclear	High	High
Rahman, 2022, Journal of Affective Disorders	1	NA	Development and internal validation	NA	Routine data		New York State Medicaid-enrolled individuals receiving mental health clinic services	Mixed	Individuals under mental health services (inpatient and outpatient)		Unclear	Unclear	Unclear	Not applicable		No	NR	NR	0.86	0.85 to 0.87	NR		Yes	(Random) split into development and testing datasets	No	NR	NR	0.86	0.85 to 0.87	sensitivity; specificity; PPV; NPV		No	NA	NA	NA	NA	NA	NA	NA		Not presented	Not presented	NA		Low	High	High	High	High
Jordan, 2018, Psychiatry Research	2	M1: logistic regression	Development only	NA	Prospective cohort study/Clinical trial		Psychiatric inpatients with a recent suicide attempt (within the two months preceding the index hospitalisation)	Adults	Individuals under mental health services (inpatient and outpatient)		Unclear	Psychiatric hospital discharge	Variable	Not applicable		No	NR	NR	0.63	0.55 to 0.71	sensitivity; specificity; PPV; NPV		No	Not applicable	NA	NA	NA	NA	NA	NA		No	NA	NA	NA	NA	NA	NA	NA		Partially presented (hazards/odds ratios but no intercept/baseline hazard)	Not presented	NA		High	High	High	High	High
Jordan, 2018, Psychiatry Research	2	M2: Iterative receiver operator characteristic analysis (IROC)	Development only	NA	Prospective cohort study/Clinical trial		Psychiatric inpatients with a recent suicide attempt (within the two months preceding the index hospitalisation)	Adults	Individuals under mental health services (inpatient and outpatient)		Unclear	Psychiatric hospital discharge	Variable	Not applicable		No	NR	NR	0.72	0.64 to 0.80	sensitivity; specificity; PPV; NPV		No	Not applicable	NA	NA	NA	NA	NA	NA		No	NA	NA	NA	NA	NA	NA	NA		NA (ML model)	Decision tree	NA		High	High	High	High	High
Su, 2020, Translational Psychiatry	9	M1: 0 days prediction window	Development and internal validation	NA	Routine data		Children and adolescents with outpatient, emergency room, or inpatient care visits	Children and adolescents	General hospital patients/discharges		Unclear	Unclear	Unclear	Not applicable		No	NR	NR	NR	NR	NR		Yes	Other (specify)	No	NR	NR	0.84	0.82 to 0.87	sensitivity; specificity; PPV		No	NA	NA	NA	NA	NA	NA	NA		Not presented	Not presented	NA		Low	High	High	High	High
Su, 2020, Translational Psychiatry	9	M2: 7 days prediction window	Development and internal validation	NA	Routine data		Children and adolescents with outpatient, emergency room, or inpatient care visits	Children and adolescents	General hospital patients/discharges		Unclear	Unclear	7	Days		No	NR	NR	NR	NR	NR		Yes	Other (specify)	No	NR	NR	0.86	0.84 to 0.88	sensitivity; specificity; PPV		No	NA	NA	NA	NA	NA	NA	NA		Not presented	Not presented	NA		Low	High	Low	High	High
Su, 2020, Translational Psychiatry	9	M3: 14 days prediction window	Development and internal validation	NA	Routine data		Children and adolescents with outpatient, emergency room, or inpatient care visits	Children and adolescents	General hospital patients/discharges		Unclear	Unclear	14	Days		No	NR	NR	NR	NR	NR		Yes	Other (specify)	No	NR	NR	0.85	0.83 to 0.87	sensitivity; specificity; PPV		No	NA	NA	NA	NA	NA	NA	NA		Not presented	Not presented	NA		Low	High	Low	High	High
Su, 2020, Translational Psychiatry	9	M4: 30 days prediction window	Development and internal validation	NA	Routine data		Children and adolescents with outpatient, emergency room, or inpatient care visits	Children and adolescents	General hospital patients/discharges		Unclear	Unclear	30	Days		No	NR	NR	NR	NR	NR		Yes	Other (specify)	No	NR	NR	0.86	0.85 to 0.88	sensitivity; specificity; PPV		No	NA	NA	NA	NA	NA	NA	NA		Not presented	Not presented	NA		Low	High	Low	High	High
Su, 2020, Translational Psychiatry	9	M5: 60 days prediction window	Development and internal validation	NA	Routine data		Children and adolescents with outpatient, emergency room, or inpatient care visits	Children and adolescents	General hospital patients/discharges		Unclear	Unclear	60	Days		No	NR	NR	NR	NR	NR		Yes	Other (specify)	No	NR	NR	0.85	0.83 to 0.88	sensitivity; specificity; PPV		No	NA	NA	NA	NA	NA	NA	NA		Not presented	Not presented	NA		Low	High	Low	High	High
Su, 2020, Translational Psychiatry	9	M6: 90 days prediction window	Development and internal validation	NA	Routine data		Children and adolescents with outpatient, emergency room, or inpatient care visits	Children and adolescents	General hospital patients/discharges		Unclear	Unclear	90	Days		No	NR	NR	NR	NR	NR		Yes	Other (specify)	No	NR	NR	0.85	0.83 to 0.87	sensitivity; specificity; PPV		No	NA	NA	NA	NA	NA	NA	NA		Not presented	Not presented	NA		Low	High	Low	High	High
Su, 2020, Translational Psychiatry	9	M7: 180 days prediction window	Development and internal validation	NA	Routine data		Children and adolescents with outpatient, emergency room, or inpatient care visits	Children and adolescents	General hospital patients/discharges		Unclear	Unclear	180	Days		No	NR	NR	NR	NR	NR		Yes	Other (specify)	No	NR	NR	0.86	0.83 to 0.89	sensitivity; specificity; PPV		No	NA	NA	NA	NA	NA	NA	NA		Not presented	Not presented	NA		Low	High	Low	High	High
Su, 2020, Translational Psychiatry	9	M8: 270 days prediction window	Development and internal validation	NA	Routine data		Children and adolescents with outpatient, emergency room, or inpatient care visits	Children and adolescents	General hospital patients/discharges		Unclear	Unclear	270	Days		No	NR	NR	NR	NR	NR		Yes	Other (specify)	No	NR	NR	0.86	0.83 to 0.89	sensitivity; specificity; PPV		No	NA	NA	NA	NA	NA	NA	NA		Not presented	Not presented	NA		Low	High	Low	High	High
Su, 2020, Translational Psychiatry	9	M9: 365 days prediction window	Development and internal validation	NA	Routine data		Children and adolescents with outpatient, emergency room, or inpatient care visits	Children and adolescents	General hospital patients/discharges		Unclear	Unclear	365	Days		No	NR	NR	NR	NR	NR		Yes	Other (specify)	No	NR	NR	0.81	0.78 to 0.85	sensitivity; specificity; PPV		No	NA	NA	NA	NA	NA	NA	NA		Not presented	Not presented	NA		Low	High	Low	High	High
Iorfino, 2020, PLoS ONE	6	M1: Area Under the Curve Random Forests (AUCRF)	Development and internal validation	NA	Prospective cohort study/Clinical trial		Individuals aged 12–30 presenting to youth mental health clinics	Mixed	Individuals under mental health services (inpatient and outpatient)		Unclear	First available clinical assessment at the service	6	Months		No	NR	NR	NR	NR	NR		Yes	Cross-validation (x-fold—specify)	No	NR	NR	0.75	SD = 0.037	sensitivity; specificity; PPV; NPV		No	NA	NA	NA	NA	NA	NA	NA		NA (ML model)	Not presented	NA		Unclear	Low	Unclear	High	High
Iorfino, 2020, PLoS ONE	6	M2: Boruta	Development and internal validation	NA	Prospective cohort study/Clinical trial		Individuals aged 12–30 presenting to youth mental health clinics	Mixed	Individuals under mental health services (inpatient and outpatient)		Unclear	First available clinical assessment at the service	6	Months		No	NR	NR	NR	NR	NR		Yes	Cross-validation (x-fold—specify)	No	NR	NR	0.75	SD = 0.035	sensitivity; specificity; PPV; NPV		No	NA	NA	NA	NA	NA	NA	NA		NA (ML model)	Not presented	NA		Unclear	Low	Unclear	High	High
Iorfino, 2020, PLoS ONE	6	M3: LASSO	Development and internal validation	NA	Prospective cohort study/Clinical trial		Individuals aged 12–30 presenting to youth mental health clinics	Mixed	Individuals under mental health services (inpatient and outpatient)		Unclear	First available clinical assessment at the service	6	Months		No	NR	NR	NR	NR	NR		Yes	Cross-validation (x-fold—specify)	No	NR	NR	0.75	SD = 0.04	sensitivity; specificity; PPV; NPV		No	NA	NA	NA	NA	NA	NA	NA		Not presented	Not presented	NA		Unclear	Low	Unclear	High	High
Iorfino, 2020, PLoS ONE	6	M4: Elastic net	Development and internal validation	NA	Prospective cohort study/Clinical trial		Individuals aged 12–30 presenting to youth mental health clinics	Mixed	Individuals under mental health services (inpatient and outpatient)		Unclear	First available clinical assessment at the service	6	Months		No	NR	NR	NR	NR	NR		Yes	Cross-validation (x-fold—specify)	No	NR	NR	0.75	SD = 0.04	sensitivity; specificity; PPV; NPV		No	NA	NA	NA	NA	NA	NA	NA		Not presented	Not presented	NA		Unclear	Low	Unclear	High	High
Iorfino, 2020, PLoS ONE	6	M5: Bayesian Additive Regression Trees (BART)	Development and internal validation	NA	Prospective cohort study/Clinical trial		Individuals aged 12–30 presenting to youth mental health clinics	Mixed	Individuals under mental health services (inpatient and outpatient)		Unclear	First available clinical assessment at the service	6	Months		No	NR	NR	NR	NR	NR		Yes	Cross-validation (x-fold—specify)	No	NR	NR	0.76	SD = 0.039	sensitivity; specificity; PPV; NPV		No	NA	NA	NA	NA	NA	NA	NA		NA (ML model)	Not presented	NA		Unclear	Low	Unclear	High	High
Iorfino, 2020, PLoS ONE	6	M6: Logistic regression	Development and internal validation	NA	Prospective cohort study/Clinical trial		Individuals aged 12–30 presenting to youth mental health clinics	Mixed	Individuals under mental health services (inpatient and outpatient)		Unclear	First available clinical assessment at the service	6	Months		No	NR	NR	NR	NR	NR		Yes	Cross-validation (x-fold—specify)	No	NR	NR	0.74	SD = 0.041	sensitivity; specificity; PPV; NPV		No	NA	NA	NA	NA	NA	NA	NA		Not presented	Not presented	NA		Unclear	Low	Unclear	High	High
Walsh, 2017, Clinical Psychological Science	3	M1: 7-day prediction window	Development and internal validation	NA	Routine data		Adult general hospital patients	Adults	General hospital patients/discharges		Suicide attempt	Unclear	7	Days		No	NR	NR	NR	NR	NR		Yes	Resampling (e.g. bootstrap—specify the number of samples)	No	NR	NR	0.92	0.91 to 0.92	NR		No	NA	NA	NA	NA	NA	NA	NA		NA (ML model)	Not presented	NA		High	High	Unclear	High	High
Walsh, 2017, Clinical Psychological Science	3	M2: 30-day prediction window	Development and internal validation	NA	Routine data		Adult general hospital patients	Adults	General hospital patients/discharges		Suicide attempt	Unclear	30	Days		No	NR	NR	NR	NR	NR		Yes	Resampling (e.g. bootstrap—specify the number of samples)	No	NR	NR	0.9	0.90 to 0.91	NR		No	NA	NA	NA	NA	NA	NA	NA		NA (ML model)	Not presented	NA		High	High	Unclear	High	High
Walsh, 2017, Clinical Psychological Science	3	M3: 720-day prediction window	Development and internal validation	NA	Routine data		Adult general hospital patients	Adults	General hospital patients/discharges		Suicide attempt	Unclear	720	Days		No	NR	NR	NR	NR	NR		Yes	Resampling (e.g. bootstrap—specify the number of samples)	No	NR	NR	0.86	0.85 to 0.86	NR		No	NA	NA	NA	NA	NA	NA	NA		NA (ML model)	Not presented	NA		High	High	Unclear	High	High
Walsh, 2018, Journal of Child Psychology and Psychiatry	8	M1: 7-day prediction window	Development and internal validation	NA	Routine data		Adolescent (younger than 18) general hospital patients	Children and adolescents	General hospital patients/discharges		Suicide attempt	Unclear	7	Days		No	NR	NR	NR	NR	NR		Yes	Resampling (e.g. bootstrap—specify the number of samples)	No	NR	NR	0.97	0.95 to 0.98	sensitivity; PPV		No	NA	NA	NA	NA	NA	NA	NA		NA (ML model)	Not presented	NA		High	High	Unclear	High	High
Walsh, 2018, Journal of Child Psychology and Psychiatry	8	M2: 14-day prediction window	Development and internal validation	NA	Routine data		Adolescent (younger than 18) general hospital patients	Children and adolescents	General hospital patients/discharges		Suicide attempt	Unclear	14	Days		No	NR	NR	NR	NR	NR		Yes	Resampling (e.g. bootstrap—specify the number of samples)	No	NR	NR	0.97	0.95 to 0.98	sensitivity; PPV		No	NA	NA	NA	NA	NA	NA	NA		NA (ML model)	Not presented	NA		High	High	Unclear	High	High
Walsh, 2018, Journal of Child Psychology and Psychiatry	8	M3: 30-day prediction window	Development and internal validation	NA	Routine data		Adolescent (younger than 18) general hospital patients	Children and adolescents	General hospital patients/discharges		Suicide attempt	Unclear	30	Days		No	NR	NR	NR	NR	NR		Yes	Resampling (e.g. bootstrap—specify the number of samples)	No	NR	NR	0.96	0.95 to 0.97	sensitivity; PPV		No	NA	NA	NA	NA	NA	NA	NA		NA (ML model)	Not presented	NA		High	High	Unclear	High	High
Walsh, 2018, Journal of Child Psychology and Psychiatry	8	M4: 60-day prediction window	Development and internal validation	NA	Routine data		Adolescent (younger than 18) general hospital patients	Children and adolescents	General hospital patients/discharges		Suicide attempt	Unclear	60	Days		No	NR	NR	NR	NR	NR		Yes	Resampling (e.g. bootstrap—specify the number of samples)	No	NR	NR	0.96	0.95 to 0.97	sensitivity; PPV		No	NA	NA	NA	NA	NA	NA	NA		NA (ML model)	Not presented	NA		High	High	Unclear	High	High
Walsh, 2018, Journal of Child Psychology and Psychiatry	8	M5: 90-day prediction window	Development and internal validation	NA	Routine data		Adolescent (younger than 18) general hospital patients	Children and adolescents	General hospital patients/discharges		Suicide attempt	Unclear	90	Days		No	NR	NR	NR	NR	NR		Yes	Resampling (e.g. bootstrap—specify the number of samples)	No	NR	NR	0.96	0.95 to 0.97	sensitivity; PPV		No	NA	NA	NA	NA	NA	NA	NA		NA (ML model)	Not presented	NA		High	High	Unclear	High	High
Walsh, 2018, Journal of Child Psychology and Psychiatry	8	M6: 180-day prediction window	Development and internal validation	NA	Routine data		Adolescent (younger than 18) general hospital patients	Children and adolescents	General hospital patients/discharges		Suicide attempt	Unclear	180	Days		No	NR	NR	NR	NR	NR		Yes	Resampling (e.g. bootstrap—specify the number of samples)	No	NR	NR	0.96	0.94 to 0.97	sensitivity; PPV		No	NA	NA	NA	NA	NA	NA	NA		NA (ML model)	Not presented	NA		High	High	Unclear	High	High
Walsh, 2018, Journal of Child Psychology and Psychiatry	8	M7: 365-day prediction window	Development and internal validation	NA	Routine data		Adolescent (younger than 18) general hospital patients	Children and adolescents	General hospital patients/discharges		Suicide attempt	Unclear	365	Days		No	NR	NR	NR	NR	NR		Yes	Resampling (e.g. bootstrap—specify the number of samples)	No	NR	NR	0.95	0.93 to 0.97	sensitivity; PPV		No	NA	NA	NA	NA	NA	NA	NA		NA (ML model)	Not presented	NA		High	High	Unclear	High	High
Walsh, 2018, Journal of Child Psychology and Psychiatry	8	M8: 720-day prediction window	Development and internal validation	NA	Routine data		Adolescent (younger than 18) general hospital patients	Children and adolescents	General hospital patients/discharges		Suicide attempt	Unclear	720	Days		No	NR	NR	NR	NR	NR		Yes	Resampling (e.g. bootstrap—specify the number of samples)	No	NR	NR	0.94	0.92 to 0.96	sensitivity; PPV		No	NA	NA	NA	NA	NA	NA	NA		NA (ML model)	Not presented	NA		High	High	Unclear	High	High
McKernan, 2019, Arthritis Care & Research	1	NA	External validation only	Walsh, 2017, Clinical Psychological Science, M2	Routine data		Patients with fibromyalgia	Unclear	Patients with physical health conditions		Suicide attempt	Last clinical encounter	30	Days		NA (validation study)	NA (validation study)	NA (validation study)	NA (validation study)	NA (validation study)	NA (validation study)		NA (validation study)	NA (validation study)	NA (validation study)	NA (validation study)	NA (validation study)	NA (validation study)	NA (validation study)	NA (validation study)		Yes	Other (specify)	No	NR	NR	0.82	NR	sensitivity; specificity; PPV		NA (validation study)	NA (validation study)	NA (validation study)		Unclear	Low	Unclear	High	High
Lenert, 2018, AMIA Annual Symposium Proceedings	1	NA	Development and internal validation	NA	Routine data		Adult general hospital patients	Adults	General hospital patients/discharges		Suicide attempt	Unclear	7	Days		No	NR	NR	NR	NR	NR		Yes	Resampling (e.g. bootstrap—specify the number of samples)	No	NR	NR	0.85	NR	NR		No	NA	NA	NA	NA	NA	NA	NA		NA (ML model)	Not presented	NA (validation study)		High	High	Unclear	High	High
Miché, 2020, Journal of Affective Disorders	4	M1: Logistic regression	Development and internal validation	NA	Prospective cohort study/Clinical trial		Community adolescents and young adults	Mixed	General population		Suicide attempt	Unclear	Variable	Not applicable		No	NR	NR	NR	NR	NR		Yes	Cross-validation (x-fold—specify)	No	NR	NR	0.83	NR	sensitivity; PPV		No	NA	NA	NA	NA	NA	NA	NA		Partially presented (hazards/odds ratios but no intercept/baseline hazard)	Not presented	NA		Low	Low	High	High	High
Miché, 2020, Journal of Affective Disorders	4	M2: LASSO	Development and internal validation	NA	Prospective cohort study/Clinical trial		Community adolescents and young adults	Mixed	General population		Suicide attempt	Unclear	Variable	Not applicable		No	NR	NR	NR	NR	NR		Yes	Cross-validation (x-fold—specify)	No	NR	NR	0.83	NR	sensitivity; PPV		No	NA	NA	NA	NA	NA	NA	NA		Partially presented (hazards/odds ratios but no intercept/baseline hazard)	Not presented	NA		Low	Low	High	High	High
Miché, 2020, Journal of Affective Disorders	4	M3: Ridge	Development and internal validation	NA	Prospective cohort study/Clinical trial		Community adolescents and young adults	Mixed	General population		Suicide attempt	Unclear	Variable	Not applicable		No	NR	NR	NR	NR	NR		Yes	Cross-validation (x-fold—specify)	No	NR	NR	0.83	NR	sensitivity; PPV		No	NA	NA	NA	NA	NA	NA	NA		Partially presented (hazards/odds ratios but no intercept/baseline hazard)	Not presented	NA		Low	Low	High	High	High
Miché, 2020, Journal of Affective Disorders	4	M4: Random forest	Development and internal validation	NA	Prospective cohort study/Clinical trial		Community adolescents and young adults	Mixed	General population		Suicide attempt	Unclear	Variable	Not applicable		No	NR	NR	NR	NR	NR		Yes	Cross-validation (x-fold—specify)	No	NR	NR	0.82	NR	sensitivity; PPV		No	NA	NA	NA	NA	NA	NA	NA		NA (ML model)	Not presented	NA		Low	Low	High	High	High
Barak-Corren, 2017, American Journal of Psychiatry	2	M1: men	Development and internal validation	NA	Routine data		General hospital patients	Mixed	General hospital patients/discharges		Composite (suicide or non-fatal self-harm)	Unclear	Unclear	Not applicable		No	NR	NR	NR	NR	NR		Yes	(Random) split into development and testing datasets	No	NR	NR	0.76	0.75 to 0.77	sensitivity; specificity; PPV; NPV; accuracy		No	NA	NA	NA	NA	NA	NA	NA		Partially presented (hazards/odds ratios but no intercept/baseline hazard)	Not presented	NA		Low	High	High	High	High
Barak-Corren, 2017, American Journal of Psychiatry	2	M2: women	Development and internal validation	NA	Routine data		General hospital patients	Mixed	General hospital patients/discharges		Composite (suicide or non-fatal self-harm)	Unclear	Unclear	Not applicable		No	NR	NR	NR	NR	NR		Yes	(Random) split into development and testing datasets	No	NR	NR	0.77	0.77 to 0.78	sensitivity; specificity; PPV; NPV; accuracy		No	NA	NA	NA	NA	NA	NA	NA		Partially presented (hazards/odds ratios but no intercept/baseline hazard)	Not presented	NA		Low	High	High	High	High
Barak-Corren, 2020, JAMA Network Open	5	M1: Partners HealthCare System	Development and internal validation	NA	Routine data		General hospital patients	Mixed	General hospital patients/discharges		Composite (suicide or non-fatal self-harm)	Unclear	Unclear	Not applicable		No	NR	NR	NR	NR	NR		Yes	(Random) split into development and testing datasets	No	NR	NR	0.73	SE = 0.002	sensitivity; specificity; PPV; NPV		No	NA	NA	NA	NA	NA	NA	NA		Partially presented (hazards/odds ratios but no intercept/baseline hazard)	Not presented	NA		Low	High	High	High	High
Barak-Corren, 2020, JAMA Network Open	5	M2: Boston Medical Center (BMC)	Development and internal validation	NA	Routine data		General hospital patients	Mixed	General hospital patients/discharges		Composite (suicide or non-fatal self-harm)	Unclear	Unclear	Not applicable		No	NR	NR	NR	NR	NR		Yes	(Random) split into development and testing datasets	No	NR	NR	0.74	SE = 0.003	sensitivity; specificity; PPV; NPV		No	NA	NA	NA	NA	NA	NA	NA		Partially presented (hazards/odds ratios but no intercept/baseline hazard)	Not presented	NA		Low	High	High	High	High
Barak-Corren, 2020, JAMA Network Open	5	M3: Wake Forest Medical Center (WF)	Development and internal validation	NA	Routine data		General hospital patients	Mixed	General hospital patients/discharges		Composite (suicide or non-fatal self-harm)	Unclear	Unclear	Not applicable		No	NR	NR	NR	NR	NR		Yes	(Random) split into development and testing datasets	No	NR	NR	0.71	SE = 0.004	sensitivity; specificity; PPV; NPV		No	NA	NA	NA	NA	NA	NA	NA		Partially presented (hazards/odds ratios but no intercept/baseline hazard)	Not presented	NA		Low	High	High	High	High
Barak-Corren, 2020, JAMA Network Open	5	M4: The University of Texas Health Science Center	Development and internal validation	NA	Routine data		General hospital patients	Mixed	General hospital patients/discharges		Composite (suicide or non-fatal self-harm)	Unclear	Unclear	Not applicable		No	NR	NR	NR	NR	NR		Yes	(Random) split into development and testing datasets	No	NR	NR	0.76	SE = 0.005	sensitivity; specificity; PPV; NPV		No	NA	NA	NA	NA	NA	NA	NA		Partially presented (hazards/odds ratios but no intercept/baseline hazard)	Not presented	NA		Low	High	High	High	High
Barak-Corren, 2020, JAMA Network Open	5	M5: Boston Children’s Hospital (BCH)	Development and internal validation	NA	Routine data		Paediatric general hospital patients	Children and adolescents	General hospital patients/discharges		Composite (suicide or non-fatal self-harm)	Unclear	Unclear	Not applicable		No	NR	NR	NR	NR	NR		Yes	(Random) split into development and testing datasets	No	NR	NR	0.72	SE = 0.01	sensitivity; specificity; PPV; NPV		No	NA	NA	NA	NA	NA	NA	NA		Partially presented (hazards/odds ratios but no intercept/baseline hazard)	Not presented	NA		Low	High	High	High	High
Bayramli, 2022, Journal of the American Medical Informatics Association	1	NA	Development and internal validation	NA	Routine data		General hospital patients	Mixed	General hospital patients/discharges		Composite (suicide or non-fatal self-harm)	Inpatient or outpatient visit	Unclear	Not applicable		No	NR	NR	NR	NR	NR		Yes	(Random) split into development and testing datasets	No	NR	NR	0.82	NR	sensitivity; specificity; PPV; F1		No	NA	NA	NA	NA	NA	NA	NA		NA (ML model)	Not presented	NA		Low	Low	Unclear	High	High
Chen, 2020, PLOS Medicine	2	M1: 30-day prediction horizon	Development and internal validation	NA	Routine data		Psychiatric specialty care inpatients and outpatients	Adults	Other		Composite (suicide or suicide attempt)	Inpatient or outpatient visit to psychiatric specialty care	30	Days		No	NR	NR	0.9	SD = 0.0015	NR		Yes	(Random) split into development and testing datasets	Yes	NR	NR	0.89	0.88 to 0.90	sensitivity; specificity; PPV; NPV		No	NA	NA	NA	NA	NA	NA	NA		NA (ML model)	Not presented	NA		Low	Low	Low	High	High
Chen, 2020, PLOS Medicine	2	M2: 90-day prediction horizon	Development and internal validation	NA	Routine data		Psychiatric specialty care inpatients and outpatients	Adults	Other		Composite (suicide or suicide attempt)	Inpatient or outpatient visit to psychiatric specialty care	90	Days		No	NR	NR	0.88	SD = 0.0016	NR		Yes	(Random) split into development and testing datasets	Yes	NR	NR	0.88	0.87 to 0.89	sensitivity; specificity; PPV; NPV		No	NA	NA	NA	NA	NA	NA	NA		NA (ML model)	Not presented	NA		Low	Low	Low	High	High
Coley, 2021, Biometrical Journal	4	M1: Logistic regression with LASSO, Person-level training/ test split, person-level cross-validation, and observed cluster analysis for prediction model estimation	Development internal validation and external validation	NA	Routine data		Individuals aged 13 years or older with outpatient mental health specialty visits	Mixed	Individuals under mental health services (inpatient and outpatient)		Composite (suicide or suicide attempt)	Outpatient mental health visit	90	Days		No	NR	NR	NR	NR	NR		Yes	(Random) split into development and testing datasets	No	NR	NR	0.85	0.85 to 0.86	sensitivity; specificity; PPV; NPV		No	NA	NA	NA	NA	NA	NA	NA		Not presented	Not presented	NA		Low	Low	Low	High	High
Coley, 2021, Biometrical Journal	4	M2: Random forest, Person-level training/ test split, person-level cross-validation, and observed cluster analysis for prediction model estimation	Development internal validation and external validation	NA	Routine data		Individuals aged 13 years or older with outpatient mental health specialty visits	Mixed	Individuals under mental health services (inpatient and outpatient)		Composite (suicide or suicide attempt)	Outpatient mental health visit	90	Days		No	NR	NR	NR	NR	NR		Yes	(Random) split into development and testing datasets	No	NR	NR	0.86	0.85 to 0.86	sensitivity; specificity; PPV; NPV		No	NA	NA	NA	NA	NA	NA	NA		NA (ML model)	Not presented	NA		Low	Low	Low	High	High
Coley, 2021, Biometrical Journal	4	M3: Logistic regression with LASSO, Person-level training/ test split, person-level cross-validation, and within cluster resampling for prediction model estimation	Development internal validation and external validation	NA	Routine data		Individuals aged 13 years or older with outpatient mental health specialty visits	Mixed	Individuals under mental health services (inpatient and outpatient)		Composite (suicide or suicide attempt)	Outpatient mental health visit	90	Days		No	NR	NR	NR	NR	NR		Yes	(Random) split into development and testing datasets	No	NR	NR	0.86	0.86 to 0.87	sensitivity; specificity; PPV; NPV		No	NA	NA	NA	NA	NA	NA	NA		Not presented	Not presented	NA		Low	Low	Low	High	High
Coley, 2021, Biometrical Journal	4	M4: Random forest, Person-level training/ test split, person-level cross-validation, and within cluster resampling for prediction model estimation	Development internal validation and external validation	NA	Routine data		Individuals aged 13 years or older with outpatient mental health specialty visits	Mixed	Individuals under mental health services (inpatient and outpatient)		Composite (suicide or suicide attempt)	Outpatient mental health visit	90	Days		No	NR	NR	NR	NR	NR		Yes	(Random) split into development and testing datasets	No	NR	NR	0.86	0.85 to 0.86	sensitivity; specificity; PPV; NPV		No	NA	NA	NA	NA	NA	NA	NA		NA (ML model)	Not presented	NA		Low	Low	Low	High	High
Coley, 2021, Biometrical Journal	4	Validation of M1: Logistic regression with LASSO, Person-level training/ test split, person-level cross-validation, and observed cluster analysis for prediction model estimation	Development internal validation and external validation	Coley, 2021, Biometrical Journal, M1	Routine data		Individuals aged 13 years or older with outpatient mental health specialty visits	Mixed	Individuals under mental health services (inpatient and outpatient)		Composite (suicide or suicide attempt)	Outpatient mental health visit	90	Days		NA (validation study)	NA (validation study)	NA (validation study)	NA (validation study)	NA (validation study)	NA (validation study)		NA (validation study)	NA (validation study)	NA (validation study)	NA (validation study)	NA (validation study)	NA (validation study)	NA (validation study)	NA (validation study)		Yes	Temporal	No	NR	NR	0.85	0.85 to 0.85	sensitivity; specificity; PPV; NPV		NA (validation study)	NA (validation study)	NA (validation study)		Low	Low	Low	High	High
Coley, 2021, Biometrical Journal	4	Validation of M2: Random forest, Person-level training/ test split, person-level cross-validation, and observed cluster analysis for prediction model estimation	Development internal validation and external validation	Coley, 2021, Biometrical Journal, M2	Routine data		Individuals aged 13 years or older with outpatient mental health specialty visits	Mixed	Individuals under mental health services (inpatient and outpatient)		Composite (suicide or suicide attempt)	Outpatient mental health visit	90	Days		NA (validation study)	NA (validation study)	NA (validation study)	NA (validation study)	NA (validation study)	NA (validation study)		NA (validation study)	NA (validation study)	NA (validation study)	NA (validation study)	NA (validation study)	NA (validation study)	NA (validation study)	NA (validation study)		Yes	Temporal	No	NR	NR	0.85	0.84 to 0.85	sensitivity; specificity; PPV; NPV		NA (validation study)	NA (validation study)	NA (validation study)		Low	Low	Low	High	High
Coley, 2021, Biometrical Journal	4	Validation of M3: Logistic regression with LASSO, Person-level training/ test split, person-level cross-validation, and within cluster resampling for prediction model estimation	Development internal validation and external validation	Coley, 2021, Biometrical Journal, M3	Routine data		Individuals aged 13 years or older with outpatient mental health specialty visits	Mixed	Individuals under mental health services (inpatient and outpatient)		Composite (suicide or suicide attempt)	Outpatient mental health visit	90	Days		NA (validation study)	NA (validation study)	NA (validation study)	NA (validation study)	NA (validation study)	NA (validation study)		NA (validation study)	NA (validation study)	NA (validation study)	NA (validation study)	NA (validation study)	NA (validation study)	NA (validation study)	NA (validation study)		Yes	Temporal	No	NR	NR	0.85	0.85 to 0.86	sensitivity; specificity; PPV; NPV		NA (validation study)	NA (validation study)	NA (validation study)		Low	Low	Low	High	High
Coley, 2021, Biometrical Journal	4	Validation of M4: Random forest, Person-level training/ test split, person-level cross-validation, and within cluster resampling for prediction model estimation	Development internal validation and external validation	Coley, 2021, Biometrical Journal, M4	Routine data		Individuals aged 13 years or older with outpatient mental health specialty visits	Mixed	Individuals under mental health services (inpatient and outpatient)		Composite (suicide or suicide attempt)	Outpatient mental health visit	90	Days		NA (validation study)	NA (validation study)	NA (validation study)	NA (validation study)	NA (validation study)	NA (validation study)		NA (validation study)	NA (validation study)	NA (validation study)	NA (validation study)	NA (validation study)	NA (validation study)	NA (validation study)	NA (validation study)		Yes	Temporal	No	NR	NR	0.85	0.85 to 0.85	sensitivity; specificity; PPV; NPV		NA (validation study)	NA (validation study)	NA (validation study)		Low	Low	Low	High	High
Simon, 2018, American Journal of Psychiatry	4	M1: Mental health specialty visits, Suicide attempt	Development and internal validation	NA	Routine data		Individuals aged 13 years or older presenting to outpatient specialty mental health care	Mixed	Individuals under mental health services (inpatient and outpatient)		Composite (suicide or suicide attempt)	Outpatient mental health visit	90	Days		No	NR	NR	NR	NR	NR		Yes	(Random) split into development and testing datasets	No	NR	NR	0.85	0.85 to 0.85	sensitivity; specificity; PPV; NPV		No	NA	NA	NA	NA	NA	NA	NA		Fully presented	Not presented	NA		Low	Low	Low	High	High
Simon, 2018, American Journal of Psychiatry	4	M2: Mental health specialty visits, Suicide death	Development and internal validation	NA	Routine data		Individuals aged 13 years or older presenting to outpatient specialty mental health care	Mixed	Individuals under mental health services (inpatient and outpatient)		Suicide death	Outpatient mental health visit	90	Days		No	NR	NR	NR	NR	NR		Yes	(Random) split into development and testing datasets	No	NR	NR	0.86	0.85 to 0.88	sensitivity; specificity; PPV; NPV		No	NA	NA	NA	NA	NA	NA	NA		Fully presented	Not presented	NA		Low	Low	Low	High	High
Simon, 2018, American Journal of Psychiatry	4	M3: Primary care visits, Suicide attempt	Development and internal validation	NA	Routine data		Individuals aged 13 years or older presenting to primary care with a mental health diagnosis	Mixed	Primary care/outpatient general medical care patients with a mental health diagnosis		Composite (suicide or suicide attempt)	Primary care mental health visit	90	Days		No	NR	NR	NR	NR	NR		Yes	(Random) split into development and testing datasets	No	NR	NR	0.85	0.85 to 0.86	sensitivity; specificity; PPV; NPV		No	NA	NA	NA	NA	NA	NA	NA		Fully presented	Not presented	NA		Low	Low	Low	High	High
Simon, 2018, American Journal of Psychiatry	4	M4: Primary care visits, Suicide death	Development and internal validation	NA	Routine data		Individuals aged 13 years or older presenting to primary care with a mental health diagnosis	Mixed	Primary care/outpatient general medical care patients with a mental health diagnosis		Suicide death	Primary care mental health visit	90	Days		No	NR	NR	NR	NR	NR		Yes	(Random) split into development and testing datasets	No	NR	NR	0.83	0.81 to 0.85	sensitivity; specificity; PPV; NPV		No	NA	NA	NA	NA	NA	NA	NA		Fully presented	Not presented	NA		Low	Low	Low	High	High
Simon, 2019, Journal of the American Medical Informatics Association	4	M1: Mental health specialty visits, Suicide attempt (proposed model: Model 1)	Development and internal validation	NA	Routine data		Individuals aged 13 years or older presenting to outpatient specialty mental health care	Mixed	Individuals under mental health services (inpatient and outpatient)		Composite (suicide or suicide attempt)	Outpatient mental health visit	90	Days		No	NR	NR	NR	NR	NR		Yes	(Random) split into development and testing datasets	No	NR	NR	0.84	0.84 to 0.85	PPV		No	NA	NA	NA	NA	NA	NA	NA		Partially presented (hazards/odds ratios but no intercept/baseline hazard)	Not presented	NA		Low	Low	Low	High	High
Simon, 2019, Journal of the American Medical Informatics Association	4	M2: Mental health specialty visits, Suicide death (proposed model: Model 2)	Development and internal validation	NA	Routine data		Individuals aged 13 years or older presenting to outpatient specialty mental health care	Mixed	Individuals under mental health services (inpatient and outpatient)		Suicide death	Outpatient mental health visit	90	Days		No	NR	NR	NR	NR	NR		Yes	(Random) split into development and testing datasets	No	NR	NR	0.86	0.85 to 0.87	PPV		No	NA	NA	NA	NA	NA	NA	NA		Partially presented (hazards/odds ratios but no intercept/baseline hazard)	Not presented	NA		Low	Low	Low	High	High
Penfold, 2021, Journal of Affective Disorders	6	M1: Mental health specialty visits, Newly-Learned model	Development and internal validation	NA	Routine data		Individuals aged 13 to 17 years presenting to outpatient specialty mental health care	Children and adolescents	Individuals under mental health services (inpatient and outpatient)		Composite (suicide or suicide attempt)	Outpatient mental health visit	90	Days		No	NR	NR	NR	NR	NR		Yes	(Random) split into development and testing datasets	No	NR	NR	0.8	0.79 to 0.80	sensitivity; specificity; PPV; NPV		No	NA	NA	NA	NA	NA	NA	NA		Not presented	Not presented	NA		Low	Low	Low	High	High
Penfold, 2021, Journal of Affective Disorders	6	M2: Mental health specialty visits, Recalibrated model	External validation with model updating	Simon, 2018, American Journal of Psychiatry, M1	Routine data		Individuals aged 13 to 17 years presenting to outpatient specialty mental health care	Children and adolescents	Individuals under mental health services (inpatient and outpatient)		Composite (suicide or suicide attempt)	Outpatient mental health visit	90	Days		NA (validation study)	NA (validation study)	NA (validation study)	NA (validation study)	NA (validation study)	NA (validation study)		NA (validation study)	NA (validation study)	NA (validation study)	NA (validation study)	NA (validation study)	NA (validation study)	NA (validation study)	NA (validation study)		Yes	Other (specify)	No	NR	NR	0.79	0.79 to 0.80	sensitivity; specificity; PPV; NPV		Not presented	Not presented	NA		Low	Low	Low	High	High
Penfold, 2021, Journal of Affective Disorders	6	M3: Mental health specialty visits, Existing model	External validation only	Simon, 2018, American Journal of Psychiatry, M1	Routine data		Individuals aged 13 to 17 years presenting to outpatient specialty mental health care	Children and adolescents	Individuals under mental health services (inpatient and outpatient)		Composite (suicide or suicide attempt)	Outpatient mental health visit	90	Days		NA (validation study)	NA (validation study)	NA (validation study)	NA (validation study)	NA (validation study)	NA (validation study)		NA (validation study)	NA (validation study)	NA (validation study)	NA (validation study)	NA (validation study)	NA (validation study)	NA (validation study)	NA (validation study)		Yes	Other (specify)	No	NR	NR	0.8	0.79 to 0.80	sensitivity; specificity; PPV; NPV		NA (validation study)	NA (validation study)	NA (validation study)		Low	Low	Low	High	High
Penfold, 2021, Journal of Affective Disorders	6	M4: Primary care visits, Newly-Learned model	Development and internal validation	NA	Routine data		Individuals aged 13 to 17 years presenting to primary care with a mental health diagnosis	Children and adolescents	Primary care/outpatient general medical care patients with a mental health diagnosis		Composite (suicide or suicide attempt)	Primary care mental health visit	90	Days		No	NR	NR	NR	NR	NR		Yes	(Random) split into development and testing datasets	No	NR	NR	0.84	0.83 to 0.85	sensitivity; specificity; PPV; NPV		No	NA	NA	NA	NA	NA	NA	NA		Not presented	Not presented	NA		Low	Low	Low	High	High
Penfold, 2021, Journal of Affective Disorders	6	M5: Primary care visits, Recalibrated model	External validation with model updating	Simon, 2018, American Journal of Psychiatry, M3	Routine data		Individuals aged 13 to 17 years presenting to primary care with a mental health diagnosis	Children and adolescents	Primary care/outpatient general medical care patients with a mental health diagnosis		Composite (suicide or suicide attempt)	Primary care mental health visit	90	Days		NA (validation study)	NA (validation study)	NA (validation study)	NA (validation study)	NA (validation study)	NA (validation study)		NA (validation study)	NA (validation study)	NA (validation study)	NA (validation study)	NA (validation study)	NA (validation study)	NA (validation study)	NA (validation study)		Yes	Other (specify)	No	NR	NR	0.85	0.84 to 0.86	sensitivity; specificity; PPV; NPV		Not presented	Not presented	NA		Low	Low	Low	High	High
Penfold, 2021, Journal of Affective Disorders	6	M6: Primary care visits, Existing model	External validation only	Simon, 2018, American Journal of Psychiatry, M3	Routine data		Individuals aged 13 to 17 years presenting to primary care with a mental health diagnosis	Children and adolescents	Primary care/outpatient general medical care patients with a mental health diagnosis		Composite (suicide or suicide attempt)	Primary care mental health visit	90	Days		NA (validation study)	NA (validation study)	NA (validation study)	NA (validation study)	NA (validation study)	NA (validation study)		NA (validation study)	NA (validation study)	NA (validation study)	NA (validation study)	NA (validation study)	NA (validation study)	NA (validation study)	NA (validation study)		Yes	Other (specify)	No	NR	NR	0.86	0.84 to 0.87	sensitivity; specificity; PPV; NPV		NA (validation study)	NA (validation study)	NA (validation study)		Low	Low	Low	High	High
Coley, 2021, JAMA Psychiatry	2	M1: Logistic regression with LASSO	Development and internal validation	NA	Routine data		Individuals aged 13 years or older presenting to outpatient specialty mental health care	Mixed	Individuals under mental health services (inpatient and outpatient)		Suicide death	Outpatient mental health visit	90	Days		No	NR	NR	NR	NR	NR		Yes	(Random) split into development and testing datasets	No	NR	NR	0.82	0.81 to 0.83	sensitivity; specificity; PPV; NPV		No	NA	NA	NA	NA	NA	NA	NA		Not presented	Not presented	NA		Low	Low	Low	High	High
Coley, 2021, JAMA Psychiatry	2	M2: Random forest	Development and internal validation	NA	Routine data		Individuals aged 13 years or older presenting to outpatient specialty mental health care	Mixed	Individuals under mental health services (inpatient and outpatient)		Suicide death	Outpatient mental health visit	90	Days		No	NR	NR	NR	NR	NR		Yes	(Random) split into development and testing datasets	No	NR	NR	0.82	0.81 to 0.83	sensitivity; specificity; PPV; NPV		No	NA	NA	NA	NA	NA	NA	NA		Not presented	Not presented	NA		Low	Low	Low	High	High
van Mens, 2020, Journal of Affective Disorders	1	NA	Development and internal validation	NA	Prospective cohort study/Clinical trial		Young adults (18–34 year olds)	Adults	General population		Suicide attempt	Unclear	12	Months		No	NR	NR	0.75	NR	sensitivity; specificity; PPV; balanced accuracy		Yes	(Random) split into development and testing datasets	No	NR	NR	0.8	NR	sensitivity; specificity; PPV; balanced accuracy		No	NA	NA	NA	NA	NA	NA	NA		NA (ML model)	Not presented	NA		Low	Low	Unclear	High	High
van Mens, 2020, Internet Interventions	1	NA	Development and internal validation	NA	Routine data		Unclear	Unclear	Unlcear		Composite (suicide or suicide attempt)	Unclear	Unclear	Not applicable		No	NR	NR	NR	NR	NR		Yes	(Random) split into development and testing datasets	No	NR	NR	0.82	0.78 to 0.86	sensitivity; specificity; PPV; balanced accuracy		No	NA	NA	NA	NA	NA	NA	NA		NA (ML model)	Not presented	NA		High	High	High	High	High
García de la Garza, 2021, JAMA Psychiatry	1	NA	Development and internal validation	NA	Prospective cohort study/Clinical trial		The non-institutionalized civilian population 18 years and older residing in the United States	Adults	General population		Suicide attempt	Unclear	3	Years		No	NR	NR	NR	NR	NR		Yes	Cross-validation (x-fold—specify)	No but possible to construct based on provided information	NR	NR	0.86	range: 0.80 to 0.91	sensitivity; specificity; PPV; NPV; alarms per 100 evaluations; NNE (number needed to evaluate to find 1 new suicide attempt)		No	NA	NA	NA	NA	NA	NA	NA		NA (ML model)	Not presented	NA		Low	High	Unclear	High	High
Bernecker, 2019, Behaviour Research and Therapy	3	M1: first-stage model (using administrative characteristics to predict subsequent suicide attempts among Regular Army soldiers who denied lifetime suicidal ideation in the Consolidated All-Army Survey)	Development only	NA	Prospective cohort study/Clinical trial		Regular US Army soldiers who denied lifetime suicidal ideation	Adults	US Army soldiers/Navy service members		Suicide attempt	Unclear	Variable	Not applicable		No	NR	NR	0.82	NR	sensitivity; PPV		No	Not applicable	NA	NA	NA	NA	NA	NA		No	NA	NA	NA	NA	NA	NA	NA		Partially presented (hazards/odds ratios but no intercept/baseline hazard)	Not presented	NA		Low	Unclear	Unclear	High	High
Bernecker, 2019, Behaviour Research and Therapy	3	M2: second-stage logistic model (predicting prospective suicide attempts among the high-risk subsample of Regular Army soldiers who denied lifetime suicidal ideation in the Consolidated All-Army Survey, identified using the first-stage model)	Development and internal validation	NA	Prospective cohort study/Clinical trial		Regular US Army soldiers who denied lifetime suicidal ideation, and who were identified to be at high risk of suicide attempts based on administrative data	Adults	US Army soldiers/Navy service members		Suicide attempt	Unclear	Variable	Not applicable		No	NR	NR	NR	NR	NR		Yes	Cross-validation (x-fold—specify)	No	NR	NR	0.62	NR	sensitivity; PPV		No	NA	NA	NA	NA	NA	NA	NA		Partially presented (hazards/odds ratios but no intercept/baseline hazard)	Not presented	NA		Low	Unclear	Unclear	High	High
Bernecker, 2019, Behaviour Research and Therapy	3	M3: second-stage SuperLearner model (predicting prospective suicide attempts among the high-risk subsample of Regular Army soldiers who denied lifetime suicidal ideation in the Consolidated All-Army Survey, identified using the first-stage model)	Development and internal validation	NA	Prospective cohort study/Clinical trial		Regular US Army soldiers who denied lifetime suicidal ideation, and who were identified to be at high risk of suicide attempts based on administrative data	Adults	US Army soldiers/Navy service members		Suicide attempt	Unclear	Variable	Not applicable		No	NR	NR	NR	NR	NR		Yes	Cross-validation (x-fold—specify)	No	NR	NR	0.83	NR	sensitivity; PPV		No	NA	NA	NA	NA	NA	NA	NA		NA (ML model)	Not presented	NA		Low	Unclear	Unclear	High	High
Rosellini, 2017, Psychological Medicine	1	NA	Development only	NA	Prospective cohort study/Clinical trial		New Regular US Army soldiers prior to beginning Basic Combat Training	Adults	US Army soldiers/Navy service members		Unclear	Beginning of Army service	24	Months		No	NR	NR	0.74	NR	NR		No	Not applicable	NA	NA	NA	NA	NA	NA		No	NA	NA	NA	NA	NA	NA	NA		Not presented	Not presented	NA		Low	Low	Low	High	High
Zuromski, 2020, Journal of Psychiatric Research	2	M1: Logistic regression	Development and internal validation	NA	Prospective cohort study/Clinical trial		US Army soldiers shortly prior to deployment	Adults	US Army soldiers/Navy service members		Suicide attempt	Prior to unit deployment	Variable	Not applicable		No	NR	NR	NR	NR	NR		Yes	Cross-validation (x-fold—specify)	No	NR	NR	0.75	NR	NR		No	NA	NA	NA	NA	NA	NA	NA		Partially presented (hazards/odds ratios but no intercept/baseline hazard)	Not presented	NA		Low	High	Unclear	High	High
Zuromski, 2020, Journal of Psychiatric Research	2	M2: SuperLearner	Development and internal validation	NA	Prospective cohort study/Clinical trial		US Army soldiers shortly prior to deployment	Adults	US Army soldiers/Navy service members		Suicide attempt	Prior to unit deployment	Variable	Not applicable		No	NR	NR	NR	NR	NR		Yes	Cross-validation (x-fold—specify)	No	NR	NR	0.77	NR	sensitivity; PPV		No	NA	NA	NA	NA	NA	NA	NA		NA (ML model)	Not presented	NA		Low	Unclear	Unclear	High	High
Zuromski, 2019, JAMA Network Open	1	NA	Development and internal validation	NA	Prospective cohort study/Clinical trial		Regular US Army soldiers with self-reported lifetime suicidal ideation	Adults	US Army soldiers/Navy service members		Suicide attempt	Unclear	Variable	Not applicable		No	NR	NR	NR	NR	NR		Yes	Cross-validation (x-fold—specify)	No	NR	NR	0.78	NR	sensitivity; PPV		No	NA	NA	NA	NA	NA	NA	NA		Partially presented (hazards/odds ratios but no intercept/baseline hazard)	Not presented	NA		Low	Low	Unclear	High	High
Horton, 2018, Health and Justice	2	M1: male model	Development only	NA	Prospective cohort study/Clinical trial		Adult male prisoners in remand prisons considered at risk of self-harm/suicide (undergoing ACCT [Assessment, Care in Custody, and Teamwork] monitoring)	Adults	Prisoners		Unclear	Opening ACCT (Assessment, Care in Custody, and Teamwork) monitoring	Variable	Not applicable		No	NR	NR	0.81	NR	sensitivity; specificity; PPV; NPV; proportion correctly classified		No	Not applicable	NA	NA	NA	NA	NA	NA		No	NA	NA	NA	NA	NA	NA	NA		Fully presented	Not presented	NA		Low	Low	Unclear	High	High
Horton, 2018, Health and Justice	2	M2: female model	Development only	NA	Prospective cohort study/Clinical trial		Adult female prisoners in remand prisons considered at risk of self-harm/suicide (undergoing ACCT [Assessment, Care in Custody, and Teamwork] monitoring)	Adults	Prisoners		Unclear	Opening ACCT (Assessment, Care in Custody, and Teamwork) monitoring	Variable	Not applicable		No	NR	NR	0.87	NR	sensitivity; specificity; PPV; NPV; proportion correctly classified		No	Not applicable	NA	NA	NA	NA	NA	NA		No	NA	NA	NA	NA	NA	NA	NA		Fully presented	Not presented	NA		Low	Low	Unclear	High	High
Smith, 2020, Journal of Abnormal Psychology	2	M1: LASSO	Development only	NA	Prospective cohort study/Clinical trial		Sexual and Gender Minority Adolescents	Children and adolescents	Other		Non-suicidal self-injury	Unclear	6	Months		No	NR	NR	0.88	0.86 to 0.91	NR		No	Not applicable	NA	NA	NA	NA	NA	NA		No	NA	NA	NA	NA	NA	NA	NA		Partially presented (hazards/odds ratios but no intercept/baseline hazard)	Not presented	NA		High	Low	Low	High	High
Smith, 2020, Journal of Abnormal Psychology	2	M2: elastic net	Development only	NA	Prospective cohort study/Clinical trial		Sexual and Gender Minority Adolescents	Children and adolescents	Other		Non-suicidal self-injury	Unclear	6	Months		No	NR	NR	0.89	0.86 to 0.92	NR		No	Not applicable	NA	NA	NA	NA	NA	NA		No	NA	NA	NA	NA	NA	NA	NA		Partially presented (hazards/odds ratios but no intercept/baseline hazard)	Not presented	NA		High	Low	Low	High	High
Navarro, 2021, JAMA Network Open	2	M1: female model	Development and internal validation	NA	Prospective cohort study/Clinical trial		General population	Mixed	General population		Suicide attempt	At age 5 months	Variable	Not applicable		No	NR	NR	NR	NR	NR		Yes	Other (specify)	No	NR	NR	0.72	0.71 to 0.73	sensitivity; specificity; PPV; NPV; out-of-bag error		No	NA	NA	NA	NA	NA	NA	NA		NA (ML model)	Not presented	NA		Low	Low	High	High	High
Navarro, 2021, JAMA Network Open	2	M2: male model	Development and internal validation	NA	Prospective cohort study/Clinical trial		General population	Mixed	General population		Suicide attempt	At age 5 months	Variable	Not applicable		No	NR	NR	NR	NR	NR		Yes	Other (specify)	No	NR	NR	0.62	0.60 to 0.62	sensitivity; specificity; PPV; NPV; out-of-bag error		No	NA	NA	NA	NA	NA	NA	NA		NA (ML model)	Not presented	NA		Low	Low	High	High	High
Machado, 2021, Psychological Medicine	6	M1: general population, elastic net	Development and internal validation	NA	Prospective cohort study/Clinical trial		Civilian noninstitutionalized population, 18 years and older, residing in households and group quarters	Adults	General population		Suicide attempt	Unclear	3	Years		No	NR	NR	NR	NR	NR		Yes	(Random) split into development and testing datasets	No	NR	NR	0.89	NR	sensitivity; specificity; PPV; NPV; balanced accuracy		No	NA	NA	NA	NA	NA	NA	NA		Not presented	Not presented	NA		Low	Low	Unclear	High	High
Machado, 2021, Psychological Medicine	6	M2: general population, random forest	Development and internal validation	NA	Prospective cohort study/Clinical trial		Civilian noninstitutionalized population, 18 years and older, residing in households and group quarters	Adults	General population		Suicide attempt	Unclear	3	Years		No	NR	NR	NR	NR	NR		Yes	(Random) split into development and testing datasets	No	NR	NR	0.89	NR	sensitivity; specificity; PPV; NPV; balanced accuracy		No	NA	NA	NA	NA	NA	NA	NA		NA (ML model)	Not presented	NA		Low	Low	Unclear	High	High
Machado, 2021, Psychological Medicine	6	M3: general population, neural network	Development and internal validation	NA	Prospective cohort study/Clinical trial		Civilian noninstitutionalized population, 18 years and older, residing in households and group quarters	Adults	General population		Suicide attempt	Unclear	3	Years		No	NR	NR	NR	NR	NR		Yes	(Random) split into development and testing datasets	No	NR	NR	0.86	NR	sensitivity; specificity; PPV; NPV; balanced accuracy		No	NA	NA	NA	NA	NA	NA	NA		NA (ML model)	Not presented	NA		Low	Low	Unclear	High	High
Machado, 2021, Psychological Medicine	6	M4: participants with lifetime major depressive episodes, elastic net	Development and internal validation	NA	Prospective cohort study/Clinical trial		Civilian noninstitutionalized population with lifetime major depressive episodes, 18 years and older, residing in households and group quarters	Adults	Other		Suicide attempt	Unclear	3	Years		No	NR	NR	NR	NR	NR		Yes	(Random) split into development and testing datasets	No	NR	NR	0.89	NR	sensitivity; specificity; PPV; NPV; balanced accuracy		No	NA	NA	NA	NA	NA	NA	NA		Not presented	Not presented	NA		Low	Low	Unclear	High	High
Machado, 2021, Psychological Medicine	6	M5: participants with lifetime major depressive episodes, random forest	Development and internal validation	NA	Prospective cohort study/Clinical trial		Civilian noninstitutionalized population with lifetime major depressive episodes, 18 years and older, residing in households and group quarters	Adults	Other		Suicide attempt	Unclear	3	Years		No	NR	NR	NR	NR	NR		Yes	(Random) split into development and testing datasets	No	NR	NR	0.89	NR	sensitivity; specificity; PPV; NPV; balanced accuracy		No	NA	NA	NA	NA	NA	NA	NA		NA (ML model)	Not presented	NA		Low	Low	Unclear	High	High
Machado, 2021, Psychological Medicine	6	M6: participants with lifetime major depressive episodes, neural network	Development and internal validation	NA	Prospective cohort study/Clinical trial		Civilian noninstitutionalized population with lifetime major depressive episodes, 18 years and older, residing in households and group quarters	Adults	Other		Suicide attempt	Unclear	3	Years		No	NR	NR	NR	NR	NR		Yes	(Random) split into development and testing datasets	No	NR	NR	0.88	NR	sensitivity; specificity; PPV; NPV; balanced accuracy		No	NA	NA	NA	NA	NA	NA	NA		NA (ML model)	Not presented	NA		Low	Low	Unclear	High	High
Zheng, 2020, Translational Psychiatry	1	NA	Development internal validation and external validation	NA	Routine data		Unclear	Unclear	Unlcear		Composite (suicide or suicide attempt)	Unclear	1	Years		No	NR	NR	0.79	NR	NR		No	Not applicable	NA	NA	NA	NA	NA	NA		No	NA	NA	NA	NA	NA	NA	NA		NA (ML model)	Not presented	NA		High	Unclear	Low	High	High
Zheng, 2020, Translational Psychiatry	1	NA	Development internal validation and external validation	Zheng, 2020, Translational Psychiatry	Routine data		Unclear	Unclear	Unlcear		Composite (suicide or suicide attempt)	Unclear	1	Years		NA (validation study)	NA (validation study)	NA (validation study)	NA (validation study)	NA (validation study)	NA (validation study)		NA (validation study)	NA (validation study)	NA (validation study)	NA (validation study)	NA (validation study)	NA (validation study)	NA (validation study)	NA (validation study)		Yes	Temporal	No	NR	NR	0.77	0.72 to 0.82	PPV; stratum-specific likelihood ratios		NA (validation study)	NA (validation study)	NA (validation study)		Low	Unclear	Low	High	High
Walker, 2021, Applied Clinical Informatics	4	Validation of M1: Mental health specialty visits, Suicide attempt	External validation only	Simon, 2018, American Journal of Psychiatry, M1	Routine data		Individuals aged 13 years or older presenting to outpatient specialty mental health care	Mixed	Individuals under mental health services (inpatient and outpatient)		Composite (suicide or suicide attempt)	Outpatient mental health visit	90	Days		NA (validation study)	NA (validation study)	NA (validation study)	NA (validation study)	NA (validation study)	NA (validation study)		NA (validation study)	NA (validation study)	NA (validation study)	NA (validation study)	NA (validation study)	NA (validation study)	NA (validation study)	NA (validation study)		Yes	Temporal	No but possible to construct based on provided information	NR	NR	0.86	0.86 to 0.86	sensitivity; specificity; PPV; NPV		NA (validation study)	NA (validation study)	NA (validation study)		Low	Low	Low	High	High
Walker, 2021, Applied Clinical Informatics	4	Validation of M2: Mental health specialty visits, Suicide death	External validation only	Simon, 2018, American Journal of Psychiatry, M2	Routine data		Individuals aged 13 years or older presenting to outpatient specialty mental health care	Mixed	Individuals under mental health services (inpatient and outpatient)		Suicide death	Outpatient mental health visit	90	Days		NA (validation study)	NA (validation study)	NA (validation study)	NA (validation study)	NA (validation study)	NA (validation study)		NA (validation study)	NA (validation study)	NA (validation study)	NA (validation study)	NA (validation study)	NA (validation study)	NA (validation study)	NA (validation study)		Yes	Temporal	No but possible to construct based on provided information	NR	NR	0.81	0.79 to 0.82	sensitivity; specificity; PPV; NPV		NA (validation study)	NA (validation study)	NA (validation study)		Low	Low	Low	High	High
Walker, 2021, Applied Clinical Informatics	4	Validation of M3: General medical visits, Suicide attempt	External validation only	Simon, 2018, American Journal of Psychiatry, M3	Routine data		Individuals aged 13 years or older presenting to outpatient general medical care with a mental health or substance use diagnosis	Mixed	Primary care/outpatient general medical care patients with a mental health diagnosis		Composite (suicide or suicide attempt)	Outpatient general medical visit	90	Days		NA (validation study)	NA (validation study)	NA (validation study)	NA (validation study)	NA (validation study)	NA (validation study)		NA (validation study)	NA (validation study)	NA (validation study)	NA (validation study)	NA (validation study)	NA (validation study)	NA (validation study)	NA (validation study)		Yes	Temporal	No but possible to construct based on provided information	NR	NR	0.86	0.86 to 0.87	sensitivity; specificity; PPV; NPV		NA (validation study)	NA (validation study)	NA (validation study)		Low	Low	Low	High	High
Walker, 2021, Applied Clinical Informatics	4	Validation of M4: General medical visits, Suicide death	External validation only	Simon, 2018, American Journal of Psychiatry, M4	Routine data		Individuals aged 13 years or older presenting to outpatient general medical care with a mental health or substance use diagnosis	Mixed	Primary care/outpatient general medical care patients with a mental health diagnosis		Suicide death	Outpatient general medical visit	90	Days		NA (validation study)	NA (validation study)	NA (validation study)	NA (validation study)	NA (validation study)	NA (validation study)		NA (validation study)	NA (validation study)	NA (validation study)	NA (validation study)	NA (validation study)	NA (validation study)	NA (validation study)	NA (validation study)		Yes	Temporal	No but possible to construct based on provided information	NR	NR	0.8	0.78 to 0.83	sensitivity; specificity; PPV; NPV		NA (validation study)	NA (validation study)	NA (validation study)		Low	Low	Low	High	High
DelPozo-Banos, 2018, JMIR Mental Health	1	NA	Development and internal validation	NA	Routine data		General population	Mixed	General population		Suicide death	Unclear	Unclear	Not applicable		No	NR	NR	NR	NR	NR		Yes	Cross-validation (x-fold—specify)	No	NR	NR	0.8	SD = 0.02	sensitivity; specificity; error rate		No	NA	NA	NA	NA	NA	NA	NA		NA (ML model)	Not presented	NA		High	High	High	High	High
Wang, 2021, JAMA Network Open	1	NA	Development only	NA	Prospective cohort study/Clinical trial		Adult psychiatric inpatients hospitalised due to suicidal thoughts and/or risk	Adults	Individuals under mental health services (inpatient and outpatient)		Unclear	Discharge from psychiatric inpatient unit	1	Months		No	NR	NR	0.89	IQR = 0.81 to 0.97	sensitivity; specificity; PPV; accuracy		No	Not applicable	NA	NA	NA	NA	NA	NA		No	NA	NA	NA	NA	NA	NA	NA		Fully presented	Not presented	NA		Unclear	High	High	High	High
Kimbrel, 2021, PLoS Medicine	1	NA	Development and internal validation	NA	Prospective cohort study/Clinical trial		Civilian noninstitutionalized population, 18 years and older, residing in households and group quarters	Adults	General population		Suicide attempt	Unclear	3	Years		No	NR	NR	NR	NR	NR		Yes	(Random) split into development and testing datasets	No	NR	NR	0.91	0.88 to 0.94	NR		No	NA	NA	NA	NA	NA	NA	NA		Fully presented	Not presented	NA		Low	Low	High	High	High
Xu, 2020, Journal of Affective Disorders	1	NA	Development and internal validation	NA	Routine data		Individuals aged 10 years or older with hospital admissions	Mixed	Other		Unclear	Inpatient visit	Variable	Not applicable		No	NR	NR	NR	NR	NR		Yes	(Random) split into development and testing datasets	No	NR	NR	0.89	0.88 to 0.89	sensitivity; specificity; PPV; NPV		No	NA	NA	NA	NA	NA	NA	NA		NA (ML model)	Not presented	NA		High	Low	Unclear	High	High
Tsui, 2021, JAMIA Open	1	NA	Development and internal validation	NA	Routine data		Inpatients and emergency department patients without a previous suicide attempt diagnosis	Mixed	Other		Unclear	Inpatient or emergency department visit	Variable	Not applicable		No	NR	NR	NR	NR	NR		Yes	(Random) split into development and testing datasets	No	NR	NR	0.92	0.91 to 0.93	sensitivity; specificity		No	NA	NA	NA	NA	NA	NA	NA		NA (ML model)	Not presented	NA		High	Low	Unclear	High	High
Karmakar, 2016, JMIR Mental Health	1	NA	Development and internal validation	NA	Routine data		Mental health patients aged 10 years or older undergoing assessment for suicide risk	Mixed	Other		Unclear	Risk assessment for suicide	90	Days		No	NR	NR	NR	NR	NR		Yes	Cross-validation (x-fold—specify)	No	NR	NR	0.71	NR	NR		No	NA	NA	NA	NA	NA	NA	NA		Not presented	Not presented	NA		Low	Low	Unclear	High	High
Caon, 2002, Archives of Suicide Research	1	NA	Development and internal validation	NA	Prospective cohort study/Clinical trial		Patients presenting to general hospital following an attempted suicide	Unclear	Individuals presenting to the emergency department/hospital with self-harm		Suicide death	Presentation to general hospital following an attempted suicide	Unclear	Not applicable		No	NR	NR	NR	NR	sensitivity; specificity; accuracy		Yes	Cross-validation (x-fold—specify)	No	NR	NR	NR	NR	sensitivity; accuracy		No	NA	NA	NA	NA	NA	NA	NA		Not presented	Not presented	NA		Unclear	Unclear	Unclear	High	High
Motto, 1985, American Journal of Psychiatry	1	NA	Development only	NA	Prospective cohort study/Clinical trial		Inpatients in mental health facilities whose admission was primarily due to a depressive or suicidal state (suicide had been attempted, threatened, or contemplated)	Adults	Individuals under mental health services (inpatient and outpatient)		Suicide death	Discharge from inpatient psychiatric setting	2	Years		No but possible to construct based on provided information	NR	NR	NR	NR	PPV; NPV		No	Not applicable	NA	NA	NA	NA	NA	NA		No	NA	NA	NA	NA	NA	NA	NA		Partially presented (hazards/odds ratios but no intercept/baseline hazard)	Points score system	NA		Low	Low	Low	High	High
Cho, 2021, International Journal of Environmental Research and Public Health	1	NA	Development and internal validation	NA	Routine data		Older adults who took part in general health screening	Adults	General population		Suicide death	Health screening examination	6	Years		No	NR	NR	NR	NR	NR		Yes	(Random) split into development and testing datasets	No	NR	NR	0.82	NR	sensitivity; specificity; PPV; NPV; accuracy		No	NA	NA	NA	NA	NA	NA	NA		NA (ML model)	Not presented	NA		Unclear	Low	Low	High	High
Hartl, 2005, The Journal of Nervous and Mental Disease	1	NA	Development and internal validation	NA	Prospective cohort study/Clinical trial		Male veterans with a PTSD diagnosis who completed a VA residential rehabilitation program	Adults	Veterans		Unclear	Discharge from residential rehabilitation programme for PTSD	4	Months		No	NR	NR	NR	NR	sensitivity; specificity		Yes	(Random) split into development and testing datasets	No	NR	NR	NR	NR	sensitivity; specificity		No	NA	NA	NA	NA	NA	NA	NA		NA (ML model)	Decision tree	NA		Low	Low	Unclear	High	High
Gradus, 2020, JAMA Psychiatry	2	M1: men	Development and internal validation	NA	Routine data		General population	Mixed	General population		Suicide death	Unclear	1	Months		No	NR	NR	NR	NR	NR		Yes	Cross-validation (x-fold—specify)	No	NR	NR	0.8	0.79 to 0.81	sensitivity; specificity		No	NA	NA	NA	NA	NA	NA	NA		NA (ML model)	Not presented	NA		Low	High	Low	High	High
Gradus, 2020, JAMA Psychiatry	2	M2: women	Development and internal validation	NA	Routine data		General population	Mixed	General population		Suicide death	Unclear	1	Months		No	NR	NR	NR	NR	NR		Yes	Cross-validation (x-fold—specify)	No	NR	NR	0.88	0.88 to 0.89	sensitivity; specificity		No	NA	NA	NA	NA	NA	NA	NA		NA (ML model)	Not presented	NA		Low	High	Low	High	High
Gradus, 2021, American Journal of Epidemiology	2	M1: men	Development and internal validation	NA	Routine data		General population	Mixed	General population		Suicide attempt	Unclear	1	Months		No	NR	NR	NR	NR	NR		Yes	Cross-validation (x-fold—specify)	No	NR	NR	0.89	0.88 to 0.89	sensitivity; specificity		No	NA	NA	NA	NA	NA	NA	NA		NA (ML model)	Not presented	NA		Low	High	Low	High	High
Gradus, 2021, American Journal of Epidemiology	2	M2: women	Development and internal validation	NA	Routine data		General population	Mixed	General population		Suicide attempt	Unclear	1	Months		No	NR	NR	NR	NR	NR		Yes	Cross-validation (x-fold—specify)	No	NR	NR	0.91	0.91 to 0.92	sensitivity; specificity		No	NA	NA	NA	NA	NA	NA	NA		NA (ML model)	Not presented	NA		Low	High	Low	High	High
Adams, 2021, Addiction	2	M1: men	Development and internal validation	NA	Routine data		Individuals with substance use disorders	Mixed	Individuals under mental health services (inpatient and outpatient)		Suicide death	Unclear	Unclear	Not applicable		No	NR	NR	NR	NR	NR		Yes	Cross-validation (x-fold—specify)	No	NR	NR	0.77	0.76 to 0.78	sensitivity; specificity		No	NA	NA	NA	NA	NA	NA	NA		NA (ML model)	Not presented	NA		Low	High	High	High	High
Adams, 2021, Addiction	2	M2: women	Development and internal validation	NA	Routine data		Individuals with substance use disorders	Mixed	Individuals under mental health services (inpatient and outpatient)		Suicide death	Unclear	Unclear	Not applicable		No	NR	NR	NR	NR	NR		Yes	Cross-validation (x-fold—specify)	No	NR	NR	0.86	0.85 to 0.88	sensitivity; specificity		No	NA	NA	NA	NA	NA	NA	NA		NA (ML model)	Not presented	NA		Low	High	High	High	High
Jiang, 2021, Journal of Psychiatric Research	2	M1: men	Development and internal validation	NA	Routine data		Individuals with depression	Mixed	Individuals under mental health services (inpatient and outpatient)		Suicide death	Unclear	Unclear	Not applicable		No	NR	NR	NR	NR	NR		Yes	Cross-validation (x-fold—specify)	No	NR	NR	0.7	0.68 to 0.72	sensitivity; specificity		No	NA	NA	NA	NA	NA	NA	NA		NA (ML model)	Not presented	NA		Low	High	High	High	High
Jiang, 2021, Journal of Psychiatric Research	2	M2: women	Development and internal validation	NA	Routine data		Individuals with depression	Mixed	Individuals under mental health services (inpatient and outpatient)		Suicide death	Unclear	Unclear	Not applicable		No	NR	NR	NR	NR	NR		Yes	Cross-validation (x-fold—specify)	No	NR	NR	0.75	0.73 to 0.78	sensitivity; specificity		No	NA	NA	NA	NA	NA	NA	NA		NA (ML model)	Not presented	NA		Low	High	High	High	High
Jiang, 2021, The British Journal of Psychiatry	2	M1: men	Development and internal validation	NA	Routine data		Individuals hospitalised for a psychiatric disorder	Mixed	Individuals under mental health services (inpatient and outpatient)		Suicide death	Unclear	Unclear	Not applicable		No	NR	NR	NR	NR	NR		Yes	Cross-validation (x-fold—specify)	No	NR	NR	0.82	0.80 to 0.83	sensitivity; specificity		No	NA	NA	NA	NA	NA	NA	NA		NA (ML model)	Not presented	NA		Low	High	High	High	High
Jiang, 2021, The British Journal of Psychiatry	2	M2: women	Development and internal validation	NA	Routine data		Individuals hospitalised for a psychiatric disorder	Mixed	Individuals under mental health services (inpatient and outpatient)		Suicide death	Unclear	Unclear	Not applicable		No	NR	NR	NR	NR	NR		Yes	Cross-validation (x-fold—specify)	No	NR	NR	0.85	0.83 to 0.87	sensitivity; specificity		No	NA	NA	NA	NA	NA	NA	NA		NA (ML model)	Not presented	NA		Low	High	High	High	High
Pokorny, 1993, Suicide and Life-Threatening Behavior	1	NA	Development only	NA	Prospective cohort study/Clinical trial		Psychiatric inpatients	Adults	Individuals under mental health services (inpatient and outpatient)		Suicide death	Unclear	Variable	Not applicable		No	NR	NR	NR	NR	sensitivity; specificity; PPV; NPV; accuracy		No	Not applicable	NA	NA	NA	NA	NA	NA		No	NA	NA	NA	NA	NA	NA	NA		Not presented	Not presented	NA		Low	Unclear	Unclear	High	High
Ribeiro, 2019, Clinical Psychological Science	3	M1: 3-day prediction window	Development and internal validation	NA	Prospective cohort study/Clinical trial		High-risk suicidal and/or self-injuring individuals	Adults	Other		Suicide attempt	Unclear	3	Days		No	NR	NR	NR	NR	NR		Yes	Resampling (e.g. bootstrap—specify the number of samples)	No	NR	NR	0.82	0.73 to 0.92	sensitivity; PPV		No	NA	NA	NA	NA	NA	NA	NA		NA (ML model)	Not presented	NA		High	Low	Low	High	High
Ribeiro, 2019, Clinical Psychological Science	3	M2: 14-day prediction window	Development and internal validation	NA	Prospective cohort study/Clinical trial		High-risk suicidal and/or self-injuring individuals	Adults	Other		Suicide attempt	Unclear	14	Days		No	NR	NR	NR	NR	NR		Yes	Resampling (e.g. bootstrap—specify the number of samples)	No	NR	NR	0.84	0.77 to 0.90	sensitivity; PPV		No	NA	NA	NA	NA	NA	NA	NA		NA (ML model)	Not presented	NA		High	Low	Low	High	High
Ribeiro, 2019, Clinical Psychological Science	3	M3: 28-day prediction window	Development and internal validation	NA	Prospective cohort study/Clinical trial		High-risk suicidal and/or self-injuring individuals	Adults	Other		Suicide attempt	Unclear	28	Days		No	NR	NR	NR	NR	NR		Yes	Resampling (e.g. bootstrap—specify the number of samples)	No	NR	NR	0.83	0.78 to 0.89	sensitivity; PPV		No	NA	NA	NA	NA	NA	NA	NA		NA (ML model)	Not presented	NA		High	Low	Low	High	High
Sariaslan, 2023, Translational Psychiatry	1	NA	External validation only	Fazel, 2019, Translational Psychiatry	Routine data		Individuals with severe mental illness	Mixed	Individuals under mental health services (inpatient and outpatient)		Suicide death	Inpatient or outpatient episode	12	Months		NA (validation study)	NA (validation study)	NA (validation study)	NA (validation study)	NA (validation study)	NA (validation study)		NA (validation study)	NA (validation study)	NA (validation study)	NA (validation study)	NA (validation study)	NA (validation study)	NA (validation study)	NA (validation study)		Yes	Geographical: different country	Yes	NR	NR	0.7	0.69 to 0.71	sensitivity; specificity; PPV; NPV; balanced accuracy		NA (validation study)	NA (validation study)	NA (validation study)		Low	Low	Low	Low	Low
Ripperger, 2023, JAMA Network Open	1	NA	External validation only	Walsh, 2017, Clinical Psychological Science, M2	Routine data		US Navy active-duty service members	Adults	US Army soldiers/Navy service members		Unclear	Emergency, outpatient, or inpatient visit	30	Days		NA (validation study)	NA (validation study)	NA (validation study)	NA (validation study)	NA (validation study)	NA (validation study)		NA (validation study)	NA (validation study)	NA (validation study)	NA (validation study)	NA (validation study)	NA (validation study)	NA (validation study)	NA (validation study)		Yes	Geographical: new centre(s) same country	No	NR	NR	0.73	0.72 to 0.74	NNS		NA (validation study)	NA (validation study)	NA (validation study)		Low	Low	Low	High	High
Wilimitis, 2022, JAMA Network Open	1	NA	External validation only	Walsh, 2017, Clinical Psychological Science, M2	Routine data		Adult general and psychiatric hospital patients	Adults	General and psychiatric hospital patients		Unclear	Discharge from clinical encounter	30	Days		NA (validation study)	NA (validation study)	NA (validation study)	NA (validation study)	NA (validation study)	NA (validation study)		NA (validation study)	NA (validation study)	NA (validation study)	NA (validation study)	NA (validation study)	NA (validation study)	NA (validation study)	NA (validation study)		Yes	Temporal	No	NR	NR	0.73	NR	sensitivity; specificity; PPV; NPV		NA (validation study)	NA (validation study)	NA (validation study)		Low	Low	Low	High	High
Papini, 2023, JAMA Psychiatry	1	NA	External validation only	Simon, 2018, American Journal of Psychiatry, M1	Routine data		Individuals aged 12 years or older presenting to outpatient specialty mental health care	Mixed	Individuals under mental health services (inpatient and outpatient)		Composite (suicide or suicide attempt)	Outpatient mental health visit	90	Days		NA (validation study)	NA (validation study)	NA (validation study)	NA (validation study)	NA (validation study)	NA (validation study)		NA (validation study)	NA (validation study)	NA (validation study)	NA (validation study)	NA (validation study)	NA (validation study)	NA (validation study)	NA (validation study)		Yes	Geographical: new centre(s) same country	No	NR	NR	0.85	0.84 to 0.85	sensitivity; specificity		NA (validation study)	NA (validation study)	NA (validation study)		Low	Low	Unclear	High	High
Shaw, 2022, Suicide and Life-Threatening Behavior	1	NA	External validation only	Simon, 2018, American Journal of Psychiatry, M3	Routine data		American Indian/Alaska Native individuals aged 13 years or older presenting to primary care with a behavioral health diagnosis	Mixed	Primary care/outpatient general medical care patients with a mental health diagnosis		Composite (suicide or suicide attempt)	Primary care visit	90	Days		NA (validation study)	NA (validation study)	NA (validation study)	NA (validation study)	NA (validation study)	NA (validation study)		NA (validation study)	NA (validation study)	NA (validation study)	NA (validation study)	NA (validation study)	NA (validation study)	NA (validation study)	NA (validation study)		Yes	Geographical: new centre(s) same country	No	NR	NR	0.82	0.80 to 0.84	sensitivity; PPV		NA (validation study)	NA (validation study)	NA (validation study)		Low	Low	Low	High	High
Haroz, 2024, JAMA Network Open	6	Validation of M1: Mental health specialty visits, Suicide attempt	External validation only	Simon, 2018, American Journal of Psychiatry, M1	Routine data		American Indian/Alaska Native individuals aged 18 years or older with Indian Health Service (IHS) unit encounters	Adults	Unlcear		Suicide attempt	IHS visit	90	Days		NA (validation study)	NA (validation study)	NA (validation study)	NA (validation study)	NA (validation study)	NA (validation study)		NA (validation study)	NA (validation study)	NA (validation study)	NA (validation study)	NA (validation study)	NA (validation study)	NA (validation study)	NA (validation study)		Yes	Geographical: new centre(s) same country	No	NR	NR	0.81	0.78 to 0.85	sensitivity; PPV; NNE		NA (validation study)	NA (validation study)	NA (validation study)		Low	Low	Low	High	High
Haroz, 2024, JAMA Network Open	6	Validation of M2: Mental health specialty visits, Suicide death	External validation only	Simon, 2018, American Journal of Psychiatry, M2	Routine data		American Indian/Alaska Native individuals aged 18 years or older with Indian Health Service (IHS) unit encounters	Adults	Unlcear		Suicide death	IHS visit	90	Days		NA (validation study)	NA (validation study)	NA (validation study)	NA (validation study)	NA (validation study)	NA (validation study)		NA (validation study)	NA (validation study)	NA (validation study)	NA (validation study)	NA (validation study)	NA (validation study)	NA (validation study)	NA (validation study)		Yes	Geographical: new centre(s) same country	No	NR	NR	0.78	0.43 to 0.90	sensitivity; PPV; NNE		NA (validation study)	NA (validation study)	NA (validation study)		Low	Low	Low	High	High
Haroz, 2024, JAMA Network Open	6	Validation of M3: General medical visits, Suicide attempt	External validation only	Simon, 2018, American Journal of Psychiatry, M3	Routine data		American Indian/Alaska Native individuals aged 18 years or older with Indian Health Service (IHS) unit encounters	Adults	Unlcear		Suicide attempt	IHS visit	90	Days		NA (validation study)	NA (validation study)	NA (validation study)	NA (validation study)	NA (validation study)	NA (validation study)		NA (validation study)	NA (validation study)	NA (validation study)	NA (validation study)	NA (validation study)	NA (validation study)	NA (validation study)	NA (validation study)		Yes	Geographical: new centre(s) same country	Yes	NR	NR	0.81	0.77 to 0.85	sensitivity; PPV; NNE		NA (validation study)	NA (validation study)	NA (validation study)		Low	Low	Low	High	High
Haroz, 2024, JAMA Network Open	6	Validation of M4: General medical visits, Suicide death	External validation only	Simon, 2018, American Journal of Psychiatry, M4	Routine data		American Indian/Alaska Native individuals aged 18 years or older with Indian Health Service (IHS) unit encounters	Adults	Unlcear		Suicide death	IHS visit	90	Days		NA (validation study)	NA (validation study)	NA (validation study)	NA (validation study)	NA (validation study)	NA (validation study)		NA (validation study)	NA (validation study)	NA (validation study)	NA (validation study)	NA (validation study)	NA (validation study)	NA (validation study)	NA (validation study)		Yes	Geographical: new centre(s) same country	No	NR	NR	0.86	0.78 to 0.92	sensitivity; PPV; NNE		NA (validation study)	NA (validation study)	NA (validation study)		Low	Low	Low	High	High
Haroz, 2024, JAMA Network Open	6	Validation of M2 for suicide attempts	External validation only	Walsh, 2017, Clinical Psychological Science, M2	Routine data		American Indian/Alaska Native individuals aged 18 years or older with Indian Health Service (IHS) unit encounters	Adults	Unlcear		Suicide attempt	IHS visit	90	Days		NA (validation study)	NA (validation study)	NA (validation study)	NA (validation study)	NA (validation study)	NA (validation study)		NA (validation study)	NA (validation study)	NA (validation study)	NA (validation study)	NA (validation study)	NA (validation study)	NA (validation study)	NA (validation study)		Yes	Geographical: new centre(s) same country	Yes	NR	NR	0.68	0.64 to 0.72	sensitivity; PPV; NNE		NA (validation study)	NA (validation study)	NA (validation study)		Low	Low	Low	High	High
Haroz, 2024, JAMA Network Open	6	Validation of M2 for suicide deaths	External validation only	Walsh, 2017, Clinical Psychological Science, M2	Routine data		American Indian/Alaska Native individuals aged 18 years or older with Indian Health Service (IHS) unit encounters	Adults	Unlcear		Suicide death	IHS visit	90	Days		NA (validation study)	NA (validation study)	NA (validation study)	NA (validation study)	NA (validation study)	NA (validation study)		NA (validation study)	NA (validation study)	NA (validation study)	NA (validation study)	NA (validation study)	NA (validation study)	NA (validation study)	NA (validation study)		Yes	Geographical: new centre(s) same country	No	NR	NR	0.63	0.46 to 0.80	sensitivity; PPV; NNE		NA (validation study)	NA (validation study)	NA (validation study)		Low	Low	Low	High	High
