# Supplementary material for: Prediction models for self-harm and suicide: a systematic review and critical appraisal
Source: BMC Med. 2025 Oct 9;23:549. doi: 10.1186/s12916-025-04367-6 (PMC12513157; doi:10.1186/s12916-025-04367-6)
Supplement: Supplementary file 4 — Additional file 4. Discrimination performance results and reported classification metrics for all reviewed models, presented separately by validation type (apparent performance, internal validation, external validation). [file 12916_2025_4367_MOESM4_ESM.xlsx]

## Sheet: Discrimination
Reference	Number of models	Model (if multiple)		Apparent performance		Internal validation		External validation
				C index	95% confidence interval	C index	95% confidence interval	C index	95% confidence interval	C index	95% confidence interval	C index	95% confidence interval	C index	95% confidence interval	C index	95% confidence interval
Cho, 2020, Journal of Psychiatric Research	2	M1: 1-year prediction horizon		NR	NR	0.82	NR	NA	NA	NA	NA	NA	NA	NA	NA	NA	NA
Cho, 2020, Journal of Psychiatric Research	2	M2: variable prediction horizon (overall follow-up period)		NR	NR	0.85	NR	NA	NA	NA	NA	NA	NA	NA	NA	NA	NA
Choi, 2018, Journal of Affective Disorders	2	M1: with over-sampling		0.72	NR	0.69	NR	NA	NA	NA	NA	NA	NA	NA	NA	NA	NA
Choi, 2018, Journal of Affective Disorders	2	M2: without over-sampling		NR	NR	0.69	NR	NA	NA	NA	NA	NA	NA	NA	NA	NA	NA
Fazel, 2019, Translational Psychiatry	1	NA		NR	NR	0.75	0.73 to 0.77	0.71	0.66 to 0.75	0.7	0.69 to 0.71	NA	NA	NA	NA	NA	NA
Goldstein, 1991, Archives of General Psychiatry	1	NA		NR	NR	NA	NA	NA	NA	NA	NA	NA	NA	NA	NA	NA	NA
Zhang, 2021, Journal of Affective Disorders	1	NA		0.79	0.73 to 0.83	0.77	0.72 to 0.84	NA	NA	NA	NA	NA	NA	NA	NA	NA	NA
Kessler, 2015, JAMA Psychiatry	2	M1: elastic net		NR	NR	0.85	NR	NA	NA	NA	NA	NA	NA	NA	NA	NA	NA
Kessler, 2015, JAMA Psychiatry	2	M2: forward selection		0.84	NR	NA	NA	NA	NA	NA	NA	NA	NA	NA	NA	NA	NA
Kessler, 2017, Molecular Psychiatry	4	M1: with prior psychiatric hospitalisation (elastic net)		0.72	NR	NA	NA	NA	NA	NA	NA	NA	NA	NA	NA	NA	NA
Kessler, 2017, Molecular Psychiatry	4	M2: without prior psychiatric hospitalisation (elastic net)		0.61	NR	NA	NA	NA	NA	NA	NA	NA	NA	NA	NA	NA	NA
Kessler, 2017, Molecular Psychiatry	4	M3: with prior psychiatric hospitalisation (conventional logistic regression)		0.72	NR	NA	NA	NA	NA	NA	NA	NA	NA	NA	NA	NA	NA
Kessler, 2017, Molecular Psychiatry	4	M4: without prior psychiatric hospitalisation (conventional logistic regression)		0.62	NR	NA	NA	NA	NA	NA	NA	NA	NA	NA	NA	NA	NA
McCarthy, 2015, American Journal of Public Health	1	NA		NR	NR	0.76	0.75 to 0.77	NA	NA	NA	NA	NA	NA	NA	NA	NA	NA
Kessler, 2017, International Journal of Methods in Psychiatric Research	1	NA		NR	NR	NR	NR	NR	NR	NA	NA	NA	NA	NA	NA	NA	NA
Kessler, 2020, Frontiers in Psychiatry	1	NA		NR	NR	NR	NR	0.74	NR	NA	NA	NA	NA	NA	NA	NA	NA
Sanderson, 2019, Journal of Affective Disorders	2	M1: logistic regression		NR	NR	0.82	NR	NA	NA	NA	NA	NA	NA	NA	NA	NA	NA
Sanderson, 2019, Journal of Affective Disorders	2	M2: feedforward neural network		NR	NR	0.84	NR	NA	NA	NA	NA	NA	NA	NA	NA	NA	NA
Sanderson, 2020, Journal of Affective Disorders	1	NA		NR	NR	0.85	NR	NA	NA	NA	NA	NA	NA	NA	NA	NA	NA
Sanderson, 2020, EClinicalMedicine	2	M1: logistic regression with L2 reguralisation (ridge regression)		NR	NR	0.86	NR	NA	NA	NA	NA	NA	NA	NA	NA	NA	NA
Sanderson, 2020, EClinicalMedicine	2	M2: gradient boosted trees (XGB)		NR	NR	0.88	NR	NA	NA	NA	NA	NA	NA	NA	NA	NA	NA
Chitsabesan, 2003, European Child & Adolescent Psychiatry	1	NA		NR	NR	NA	NA	NA	NA	NA	NA	NA	NA	NA	NA	NA	NA
Hung, 2015, Journal of Affective Disorders	1	NA		0.73	NR	NA	NA	NA	NA	NA	NA	NA	NA	NA	NA	NA	NA
Gromatsky, 2020, Journal of the American Academy of Child & Adolescent Psychiatry	1	NA		0.78	NR	NA	NA	NA	NA	NA	NA	NA	NA	NA	NA	NA	NA
Ahmed, 2020, Risk Management and Healthcare Policy	1	NA		0.78	0.69 to 0.86	0.72	NR	NA	NA	NA	NA	NA	NA	NA	NA	NA	NA
Powell, 2000, British Journal of Psychiatry	1	NA		NR	NR	NA	NA	NA	NA	NA	NA	NA	NA	NA	NA	NA	NA
Rozek, 2020, Psychiatry Research	1	NA		NR	NR	NA	NA	NA	NA	NA	NA	NA	NA	NA	NA	NA	NA
Ryland, 2020, European Psychiatry	1	NA		0.84	0.76 to 0.92	NA	NA	NA	NA	NA	NA	NA	NA	NA	NA	NA	NA
Spittal, 2014, Journal of Affective Disorders	1	NA		0.75	0.75 to 0.75	0.75	0.74 to 0.76	NA	NA	NA	NA	NA	NA	NA	NA	NA	NA
Corcoran, 1997, Archives of Suicide Research	1	NA		NR	NR	NA	NA	NA	NA	NA	NA	NA	NA	NA	NA	NA	NA
Harriss, 2005, Journal of Affective Disorders	2	M1: males		NR	NR	NA	NA	NA	NA	NA	NA	NA	NA	NA	NA	NA	NA
Harriss, 2005, Journal of Affective Disorders	2	M2: females		NR	NR	NA	NA	NA	NA	NA	NA	NA	NA	NA	NA	NA	NA
Galfalvy, 2008, Acta Psychiatrica Scandinavica	7	M1: all 15 candidate predictors forced in model		NR	NR	0.76	NR	NA	NA	NA	NA	NA	NA	NA	NA	NA	NA
Galfalvy, 2008, Acta Psychiatrica Scandinavica	7	M2: stepwise model selection procedure based on a modiﬁed version of the Bayes Information Criterion (BIC)		NR	NR	0.76	NR	NA	NA	NA	NA	NA	NA	NA	NA	NA	NA
Galfalvy, 2008, Acta Psychiatrica Scandinavica	7	M3: M2 + two spline predictors		NR	NR	0.77	NR	NA	NA	NA	NA	NA	NA	NA	NA	NA	NA
Galfalvy, 2008, Acta Psychiatrica Scandinavica	7	M4: included interactions between predictors, forward stepwise selection based on the Akaike Information Criterion (AIC) beginning with the full 15-variable model		NR	NR	0.9	NR	NA	NA	NA	NA	NA	NA	NA	NA	NA	NA
Galfalvy, 2008, Acta Psychiatrica Scandinavica	7	M5: included interactions between predictors, forward stepwise selection based on the Bayes Information Criterion (BIC) beginning with the full 15-variable model		NR	NR	0.81	NR	NA	NA	NA	NA	NA	NA	NA	NA	NA	NA
Galfalvy, 2008, Acta Psychiatrica Scandinavica	7	M6: model based on only six initial variables, stepwise selection of variables and the interactions using the Bayes Information Criterion (BIC)		NR	NR	0.81	NR	NA	NA	NA	NA	NA	NA	NA	NA	NA	NA
Galfalvy, 2008, Acta Psychiatrica Scandinavica	7	M7: theory-based model		NR	NR	0.7	NR	NA	NA	NA	NA	NA	NA	NA	NA	NA	NA
Pokorny, 1983, Archives of General Psychiatry	4	M1: total sample, equal base rates		NR	NR	NA	NA	NA	NA	NA	NA	NA	NA	NA	NA	NA	NA
Pokorny, 1983, Archives of General Psychiatry	4	M2: total sample, actual base rates		NR	NR	NA	NA	NA	NA	NA	NA	NA	NA	NA	NA	NA	NA
Pokorny, 1983, Archives of General Psychiatry	4	M3: high-risk group, equal base rates		NR	NR	NA	NA	NA	NA	NA	NA	NA	NA	NA	NA	NA	NA
Pokorny, 1983, Archives of General Psychiatry	4	M4: high-risk group, actual base rates		NR	NR	NA	NA	NA	NA	NA	NA	NA	NA	NA	NA	NA	NA
Bolton, 2012, The Journal of Clinical Psychiatry	1	NA		0.67	0.61 to 0.72	NA	NA	NA	NA	NA	NA	NA	NA	NA	NA	NA	NA
Randall, 2013, Psychological Assessment	1	NA		NR	NR	NA	NA	NA	NA	NA	NA	NA	NA	NA	NA	NA	NA
Bilén, 2013, Emergency Medicine Journal	2	M1: logistic regression (Södersjukhuset Self-Harm Rule[SoS]-9)		0.67	NR	NA	NA	NA	NA	NA	NA	NA	NA	NA	NA	NA	NA
Bilén, 2013, Emergency Medicine Journal	2	M2: logistic regression + CHi-squared Automatic Interaction Detection (CHAID) analysis (SoS-4)		0.64	NR	NA	NA	0.6	0.53 to 0.67	NA	NA	NA	NA	NA	NA	NA	NA
Berkelmans, 2021, BMC Public Health	1	NA		NR	NR	0.77	NR	NA	NA	NA	NA	NA	NA	NA	NA	NA	NA
Konttinen, 2021, Annals of Surgery	1	NA		NR	NR	0.78	0.73 to 0.83	NA	NA	NA	NA	NA	NA	NA	NA	NA	NA
Barnes, 2019, Suicide and Life-Threatening Behavior	2	M1: model based on full sample (PTSD and no PTSD)		0.83	0.75 to 0.91	NA	NA	NA	NA	NA	NA	NA	NA	NA	NA	NA	NA
Barnes, 2019, Suicide and Life-Threatening Behavior	2	M2: model based on the no PTSD group		0.91	0.81 to 1.00	NA	NA	NA	NA	NA	NA	NA	NA	NA	NA	NA	NA
McCoy, 2016, JAMA Psychiatry	2	M1: model without inclusion of NLP of narrative discharge summary (only coded clinical data)		NR	NR	0.74	0.73 to 0.74	NA	NA	NA	NA	NA	NA	NA	NA	NA	NA
McCoy, 2016, JAMA Psychiatry	2	M2: model with inclusion of NLP of narrative discharge summary (M1 + aggregate measures of positive and negative valence)		NR	NR	0.74	0.74 to 0.74	NA	NA	NA	NA	NA	NA	NA	NA	NA	NA
Brent, 2021, Psychological Medicine	2	M1: overall sample		0.87	0.84 to 0.90	0.88	0.79 to 0.96	NA	NA	NA	NA	NA	NA	NA	NA	NA	NA
Brent, 2021, Psychological Medicine	2	M2: non-suicidal subgroup (without reported suicidal ideation)		0.9	0.85 to 0.95	NA	NA	NA	NA	NA	NA	NA	NA	NA	NA	NA	NA
Bruer, 2018, The Canadian Journal of Psychiatry	1	NA		0.83	NR	NA	NA	NA	NA	NA	NA	NA	NA	NA	NA	NA	NA
Hill, 2020, Archives of Suicide Research	2	M1: Tree 7 with a 22:1 misclassification cost ratio		NR	NR	NA	NA	NA	NA	NA	NA	NA	NA	NA	NA	NA	NA
Hill, 2020, Archives of Suicide Research	2	M2: Tree 15 with a 40:1/41:1 misclassification cost ratio		NR	NR	NA	NA	NA	NA	NA	NA	NA	NA	NA	NA	NA	NA
Wei, 2021, Journal of Psychiatric Research	4	M1: Cox proportional hazards		NR	NR	0.75	0.60 to 0.91	NA	NA	NA	NA	NA	NA	NA	NA	NA	NA
Wei, 2021, Journal of Psychiatric Research	4	M2: least absolute shrinkage and selection operator (LASSO)		NR	NR	0.74	0.58 to 0.90	NA	NA	NA	NA	NA	NA	NA	NA	NA	NA
Wei, 2021, Journal of Psychiatric Research	4	M3: random survival forest (RSF)		NR	NR	0.76	0.60 to 0.92	NA	NA	NA	NA	NA	NA	NA	NA	NA	NA
Wei, 2021, Journal of Psychiatric Research	4	M4: gradient boosting decision tree (GBDT)		NR	NR	0.78	0.62 to 0.94	NA	NA	NA	NA	NA	NA	NA	NA	NA	NA
Rahman, 2022, Journal of Affective Disorders	1	NA		0.86	0.85 to 0.87	0.86	0.85 to 0.87	NA	NA	NA	NA	NA	NA	NA	NA	NA	NA
Jordan, 2018, Psychiatry Research	2	M1: logistic regression		0.63	0.55 to 0.71	NA	NA	NA	NA	NA	NA	NA	NA	NA	NA	NA	NA
Jordan, 2018, Psychiatry Research	2	M2: Iterative receiver operator characteristic analysis (IROC)		0.72	0.64 to 0.80	NA	NA	NA	NA	NA	NA	NA	NA	NA	NA	NA	NA
Su, 2020, Translational Psychiatry	9	M1: 0 days prediction window		NR	NR	0.84	0.82 to 0.87	NA	NA	NA	NA	NA	NA	NA	NA	NA	NA
Su, 2020, Translational Psychiatry	9	M2: 7 days prediction window		NR	NR	0.86	0.84 to 0.88	NA	NA	NA	NA	NA	NA	NA	NA	NA	NA
Su, 2020, Translational Psychiatry	9	M3: 14 days prediction window		NR	NR	0.85	0.83 to 0.87	NA	NA	NA	NA	NA	NA	NA	NA	NA	NA
Su, 2020, Translational Psychiatry	9	M4: 30 days prediction window		NR	NR	0.86	0.85 to 0.88	NA	NA	NA	NA	NA	NA	NA	NA	NA	NA
Su, 2020, Translational Psychiatry	9	M5: 60 days prediction window		NR	NR	0.85	0.83 to 0.88	NA	NA	NA	NA	NA	NA	NA	NA	NA	NA
Su, 2020, Translational Psychiatry	9	M6: 90 days prediction window		NR	NR	0.85	0.83 to 0.87	NA	NA	NA	NA	NA	NA	NA	NA	NA	NA
Su, 2020, Translational Psychiatry	9	M7: 180 days prediction window		NR	NR	0.86	0.83 to 0.89	NA	NA	NA	NA	NA	NA	NA	NA	NA	NA
Su, 2020, Translational Psychiatry	9	M8: 270 days prediction window		NR	NR	0.86	0.83 to 0.89	NA	NA	NA	NA	NA	NA	NA	NA	NA	NA
Su, 2020, Translational Psychiatry	9	M9: 365 days prediction window		NR	NR	0.81	0.78 to 0.85	NA	NA	NA	NA	NA	NA	NA	NA	NA	NA
Iorfino, 2020, PLoS ONE	6	M1: Area Under the Curve Random Forests (AUCRF)		NR	NR	0.75	SD = 0.037	NA	NA	NA	NA	NA	NA	NA	NA	NA	NA
Iorfino, 2020, PLoS ONE	6	M2: Boruta		NR	NR	0.75	SD = 0.035	NA	NA	NA	NA	NA	NA	NA	NA	NA	NA
Iorfino, 2020, PLoS ONE	6	M3: LASSO		NR	NR	0.75	SD = 0.04	NA	NA	NA	NA	NA	NA	NA	NA	NA	NA
Iorfino, 2020, PLoS ONE	6	M4: Elastic net		NR	NR	0.75	SD = 0.04	NA	NA	NA	NA	NA	NA	NA	NA	NA	NA
Iorfino, 2020, PLoS ONE	6	M5: Bayesian Additive Regression Trees (BART)		NR	NR	0.76	SD = 0.039	NA	NA	NA	NA	NA	NA	NA	NA	NA	NA
Iorfino, 2020, PLoS ONE	6	M6: Logistic regression		NR	NR	0.74	SD = 0.041	NA	NA	NA	NA	NA	NA	NA	NA	NA	NA
Walsh, 2017, Clinical Psychological Science	3	M1: 7-day prediction window		NR	NR	0.92	0.91 to 0.92	NA	NA	NA	NA	NA	NA	NA	NA	NA	NA
Walsh, 2017, Clinical Psychological Science	3	M2: 30-day prediction window		NR	NR	0.9	0.90 to 0.91	0.82	NR	0.73	0.72 to 0.74	0.73	NR	0.68	0.64 to 0.72	0.63	0.46 to 0.80
Walsh, 2017, Clinical Psychological Science	3	M3: 720-day prediction window		NR	NR	0.86	0.85 to 0.86	NA	NA	NA	NA	NA	NA	NA	NA	NA	NA
Walsh, 2018, Journal of Child Psychology and Psychiatry	8	M1: 7-day prediction window		NR	NR	0.97	0.95 to 0.98	NA	NA	NA	NA	NA	NA	NA	NA	NA	NA
Walsh, 2018, Journal of Child Psychology and Psychiatry	8	M2: 14-day prediction window		NR	NR	0.97	0.95 to 0.98	NA	NA	NA	NA	NA	NA	NA	NA	NA	NA
Walsh, 2018, Journal of Child Psychology and Psychiatry	8	M3: 30-day prediction window		NR	NR	0.96	0.95 to 0.97	NA	NA	NA	NA	NA	NA	NA	NA	NA	NA
Walsh, 2018, Journal of Child Psychology and Psychiatry	8	M4: 60-day prediction window		NR	NR	0.96	0.95 to 0.97	NA	NA	NA	NA	NA	NA	NA	NA	NA	NA
Walsh, 2018, Journal of Child Psychology and Psychiatry	8	M5: 90-day prediction window		NR	NR	0.96	0.95 to 0.97	NA	NA	NA	NA	NA	NA	NA	NA	NA	NA
Walsh, 2018, Journal of Child Psychology and Psychiatry	8	M6: 180-day prediction window		NR	NR	0.96	0.94 to 0.97	NA	NA	NA	NA	NA	NA	NA	NA	NA	NA
Walsh, 2018, Journal of Child Psychology and Psychiatry	8	M7: 365-day prediction window		NR	NR	0.95	0.93 to 0.97	NA	NA	NA	NA	NA	NA	NA	NA	NA	NA
Walsh, 2018, Journal of Child Psychology and Psychiatry	8	M8: 720-day prediction window		NR	NR	0.94	0.92 to 0.96	NA	NA	NA	NA	NA	NA	NA	NA	NA	NA
Lenert, 2018, AMIA Annual Symposium Proceedings	1	NA		NR	NR	0.85	NR	NA	NA	NA	NA	NA	NA	NA	NA	NA	NA
Miché, 2020, Journal of Affective Disorders	4	M1: Logistic regression		NR	NR	0.83	NR	NA	NA	NA	NA	NA	NA	NA	NA	NA	NA
Miché, 2020, Journal of Affective Disorders	4	M2: LASSO		NR	NR	0.83	NR	NA	NA	NA	NA	NA	NA	NA	NA	NA	NA
Miché, 2020, Journal of Affective Disorders	4	M3: Ridge		NR	NR	0.83	NR	NA	NA	NA	NA	NA	NA	NA	NA	NA	NA
Miché, 2020, Journal of Affective Disorders	4	M4: Random forest		NR	NR	0.82	NR	NA	NA	NA	NA	NA	NA	NA	NA	NA	NA
Barak-Corren, 2017, American Journal of Psychiatry	2	M1: men		NR	NR	0.76	0.75 to 0.77	NA	NA	NA	NA	NA	NA	NA	NA	NA	NA
Barak-Corren, 2017, American Journal of Psychiatry	2	M2: women		NR	NR	0.77	0.77 to 0.78	NA	NA	NA	NA	NA	NA	NA	NA	NA	NA
Barak-Corren, 2020, JAMA Network Open	5	M1: Partners HealthCare System		NR	NR	0.73	SE = 0.002	NA	NA	NA	NA	NA	NA	NA	NA	NA	NA
Barak-Corren, 2020, JAMA Network Open	5	M2: Boston Medical Center (BMC)		NR	NR	0.74	SE = 0.003	NA	NA	NA	NA	NA	NA	NA	NA	NA	NA
Barak-Corren, 2020, JAMA Network Open	5	M3: Wake Forest Medical Center (WF)		NR	NR	0.71	SE = 0.004	NA	NA	NA	NA	NA	NA	NA	NA	NA	NA
Barak-Corren, 2020, JAMA Network Open	5	M4: The University of Texas Health Science Center		NR	NR	0.76	SE = 0.005	NA	NA	NA	NA	NA	NA	NA	NA	NA	NA
Barak-Corren, 2020, JAMA Network Open	5	M5: Boston Children’s Hospital (BCH)		NR	NR	0.72	SE = 0.01	NA	NA	NA	NA	NA	NA	NA	NA	NA	NA
Bayramli, 2022, Journal of the American Medical Informatics Association	1	NA		NR	NR	0.82	NR	NA	NA	NA	NA	NA	NA	NA	NA	NA	NA
Chen, 2020, PLOS Medicine	2	M1: 30-day prediction horizon		0.9	SD = 0.0015	0.89	0.88 to 0.90	NA	NA	NA	NA	NA	NA	NA	NA	NA	NA
Chen, 2020, PLOS Medicine	2	M2: 90-day prediction horizon		0.88	SD = 0.0016	0.88	0.87 to 0.89	NA	NA	NA	NA	NA	NA	NA	NA	NA	NA
Coley, 2021, Biometrical Journal	4	M1: Logistic regression with LASSO, Person-level training/ test split, person-level cross-validation, and observed cluster analysis for prediction model estimation		NR	NR	0.85	0.85 to 0.86	0.85	0.85 to 0.85	NA	NA	NA	NA	NA	NA	NA	NA
Coley, 2021, Biometrical Journal	4	M2: Random forest, Person-level training/ test split, person-level cross-validation, and observed cluster analysis for prediction model estimation		NR	NR	0.86	0.85 to 0.86	0.85	0.84 to 0.85	NA	NA	NA	NA	NA	NA	NA	NA
Coley, 2021, Biometrical Journal	4	M3: Logistic regression with LASSO, Person-level training/ test split, person-level cross-validation, and within cluster resampling for prediction model estimation		NR	NR	0.86	0.86 to 0.87	0.85	0.85 to 0.86	NA	NA	NA	NA	NA	NA	NA	NA
Coley, 2021, Biometrical Journal	4	M4: Random forest, Person-level training/ test split, person-level cross-validation, and within cluster resampling for prediction model estimation		NR	NR	0.86	0.85 to 0.86	0.85	0.85 to 0.85	NA	NA	NA	NA	NA	NA	NA	NA
Simon, 2018, American Journal of Psychiatry	4	M1: Mental health specialty visits, Suicide attempt		NR	NR	0.85	0.85 to 0.85	0.79	0.79 to 0.80	0.8	0.79 to 0.80	0.86	0.86 to 0.86	0.85	0.84 to 0.85	0.81	0.78 to 0.85
Simon, 2018, American Journal of Psychiatry	4	M2: Mental health specialty visits, Suicide death		NR	NR	0.86	0.85 to 0.88	0.81	0.79 to 0.82	0.78	0.43 to 0.90	NA	NA	NA	NA	NA	NA
Simon, 2018, American Journal of Psychiatry	4	M3: Primary care visits, Suicide attempt		NR	NR	0.85	0.85 to 0.86	0.85	0.84 to 0.86	0.86	0.84 to 0.87	0.86	0.86 to 0.87	0.82	0.80 to 0.84	0.81	0.77 to 0.85
Simon, 2018, American Journal of Psychiatry	4	M4: Primary care visits, Suicide death		NR	NR	0.83	0.81 to 0.85	0.8	0.78 to 0.83	0.86	0.78 to 0.92	NA	NA	NA	NA	NA	NA
Simon, 2019, Journal of the American Medical Informatics Association	4	M1: Mental health specialty visits, Suicide attempt (proposed model: Model 1)		NR	NR	0.84	0.84 to 0.85	NA	NA	NA	NA	NA	NA	NA	NA	NA	NA
Simon, 2019, Journal of the American Medical Informatics Association	4	M2: Mental health specialty visits, Suicide death (proposed model: Model 2)		NR	NR	0.86	0.85 to 0.87	NA	NA	NA	NA	NA	NA	NA	NA	NA	NA
Penfold, 2021, Journal of Affective Disorders	6	M1: Mental health specialty visits, Newly-Learned model		NR	NR	0.8	0.79 to 0.80	NA	NA	NA	NA	NA	NA	NA	NA	NA	NA
Penfold, 2021, Journal of Affective Disorders	6	M4: Primary care visits, Newly-Learned model		NR	NR	0.84	0.83 to 0.85	NA	NA	NA	NA	NA	NA	NA	NA	NA	NA
Coley, 2021, JAMA Psychiatry	2	M1: Logistic regression with LASSO		NR	NR	0.82	0.81 to 0.83	NA	NA	NA	NA	NA	NA	NA	NA	NA	NA
Coley, 2021, JAMA Psychiatry	2	M2: Random forest		NR	NR	0.82	0.81 to 0.83	NA	NA	NA	NA	NA	NA	NA	NA	NA	NA
van Mens, 2020, Journal of Affective Disorders	1	NA		0.75	NR	0.8	NR	NA	NA	NA	NA	NA	NA	NA	NA	NA	NA
van Mens, 2020, Internet Interventions	1	NA		NR	NR	0.82	0.78 to 0.86	NA	NA	NA	NA	NA	NA	NA	NA	NA	NA
García de la Garza, 2021, JAMA Psychiatry	1	NA		NR	NR	0.86	range: 0.80 to 0.91	NA	NA	NA	NA	NA	NA	NA	NA	NA	NA
Bernecker, 2019, Behaviour Research and Therapy	3	M1: first-stage model (using administrative characteristics to predict subsequent suicide attempts among Regular Army soldiers who denied lifetime suicidal ideation in the Consolidated All-Army Survey)		0.82	NR	NA	NA	NA	NA	NA	NA	NA	NA	NA	NA	NA	NA
Bernecker, 2019, Behaviour Research and Therapy	3	M2: second-stage logistic model (predicting prospective suicide attempts among the high-risk subsample of Regular Army soldiers who denied lifetime suicidal ideation in the Consolidated All-Army Survey, identified using the first-stage model)		NR	NR	0.62	NR	NA	NA	NA	NA	NA	NA	NA	NA	NA	NA
Bernecker, 2019, Behaviour Research and Therapy	3	M3: second-stage SuperLearner model (predicting prospective suicide attempts among the high-risk subsample of Regular Army soldiers who denied lifetime suicidal ideation in the Consolidated All-Army Survey, identified using the first-stage model)		NR	NR	0.83	NR	NA	NA	NA	NA	NA	NA	NA	NA	NA	NA
Rosellini, 2017, Psychological Medicine	1	NA		0.74	NR	NA	NA	NA	NA	NA	NA	NA	NA	NA	NA	NA	NA
Zuromski, 2020, Journal of Psychiatric Research	2	M1: Logistic regression		NR	NR	0.75	NR	NA	NA	NA	NA	NA	NA	NA	NA	NA	NA
Zuromski, 2020, Journal of Psychiatric Research	2	M2: SuperLearner		NR	NR	0.77	NR	NA	NA	NA	NA	NA	NA	NA	NA	NA	NA
Zuromski, 2019, JAMA Network Open	1	NA		NR	NR	0.78	NR	NA	NA	NA	NA	NA	NA	NA	NA	NA	NA
Horton, 2018, Health and Justice	2	M1: male model		0.81	NR	NA	NA	NA	NA	NA	NA	NA	NA	NA	NA	NA	NA
Horton, 2018, Health and Justice	2	M2: female model		0.87	NR	NA	NA	NA	NA	NA	NA	NA	NA	NA	NA	NA	NA
Smith, 2020, Journal of Abnormal Psychology	2	M1: LASSO		0.88	0.86 to 0.91	NA	NA	NA	NA	NA	NA	NA	NA	NA	NA	NA	NA
Smith, 2020, Journal of Abnormal Psychology	2	M2: elastic net		0.89	0.86 to 0.92	NA	NA	NA	NA	NA	NA	NA	NA	NA	NA	NA	NA
Navarro, 2021, JAMA Network Open	2	M1: female model		NR	NR	0.72	0.71 to 0.73	NA	NA	NA	NA	NA	NA	NA	NA	NA	NA
Navarro, 2021, JAMA Network Open	2	M2: male model		NR	NR	0.62	0.60 to 0.62	NA	NA	NA	NA	NA	NA	NA	NA	NA	NA
Machado, 2021, Psychological Medicine	6	M1: general population, elastic net		NR	NR	0.89	NR	NA	NA	NA	NA	NA	NA	NA	NA	NA	NA
Machado, 2021, Psychological Medicine	6	M2: general population, random forest		NR	NR	0.89	NR	NA	NA	NA	NA	NA	NA	NA	NA	NA	NA
Machado, 2021, Psychological Medicine	6	M3: general population, neural network		NR	NR	0.86	NR	NA	NA	NA	NA	NA	NA	NA	NA	NA	NA
Machado, 2021, Psychological Medicine	6	M4: participants with lifetime major depressive episodes, elastic net		NR	NR	0.89	NR	NA	NA	NA	NA	NA	NA	NA	NA	NA	NA
Machado, 2021, Psychological Medicine	6	M5: participants with lifetime major depressive episodes, random forest		NR	NR	0.89	NR	NA	NA	NA	NA	NA	NA	NA	NA	NA	NA
Machado, 2021, Psychological Medicine	6	M6: participants with lifetime major depressive episodes, neural network		NR	NR	0.88	NR	NA	NA	NA	NA	NA	NA	NA	NA	NA	NA
Zheng, 2020, Translational Psychiatry	1	NA		0.79	NR	NA	NA	0.77	0.72 to 0.82	NA	NA	NA	NA	NA	NA	NA	NA
DelPozo-Banos, 2018, JMIR Mental Health	1	NA		NR	NR	0.8	SD = 0.02	NA	NA	NA	NA	NA	NA	NA	NA	NA	NA
Wang, 2021, JAMA Network Open	1	NA		0.89	IQR = 0.81 to 0.97	NA	NA	NA	NA	NA	NA	NA	NA	NA	NA	NA	NA
Kimbrel, 2021, PLoS Medicine	1	NA		NR	NR	0.91	0.88 to 0.94	NA	NA	NA	NA	NA	NA	NA	NA	NA	NA
Xu, 2020, Journal of Affective Disorders	1	NA		NR	NR	0.89	0.88 to 0.89	NA	NA	NA	NA	NA	NA	NA	NA	NA	NA
Tsui, 2021, JAMIA Open	1	NA		NR	NR	0.92	0.91 to 0.93	NA	NA	NA	NA	NA	NA	NA	NA	NA	NA
Karmakar, 2016, JMIR Mental Health	1	NA		NR	NR	0.71	NR	NA	NA	NA	NA	NA	NA	NA	NA	NA	NA
Caon, 2002, Archives of Suicide Research	1	NA		NR	NR	NR	NR	NA	NA	NA	NA	NA	NA	NA	NA	NA	NA
Motto, 1985, American Journal of Psychiatry	1	NA		NR	NR	NA	NA	NA	NA	NA	NA	NA	NA	NA	NA	NA	NA
Cho, 2021, International Journal of Environmental Research and Public Health	1	NA		NR	NR	0.82	NR	NA	NA	NA	NA	NA	NA	NA	NA	NA	NA
Hartl, 2005, The Journal of Nervous and Mental Disease	1	NA		NR	NR	NR	NR	NA	NA	NA	NA	NA	NA	NA	NA	NA	NA
Gradus, 2020, JAMA Psychiatry	2	M1: men		NR	NR	0.8	0.79 to 0.81	NA	NA	NA	NA	NA	NA	NA	NA	NA	NA
Gradus, 2020, JAMA Psychiatry	2	M2: women		NR	NR	0.88	0.88 to 0.89	NA	NA	NA	NA	NA	NA	NA	NA	NA	NA
Gradus, 2021, American Journal of Epidemiology	2	M1: men		NR	NR	0.89	0.88 to 0.89	NA	NA	NA	NA	NA	NA	NA	NA	NA	NA
Gradus, 2021, American Journal of Epidemiology	2	M2: women		NR	NR	0.91	0.91 to 0.92	NA	NA	NA	NA	NA	NA	NA	NA	NA	NA
Adams, 2021, Addiction	2	M1: men		NR	NR	0.77	0.76 to 0.78	NA	NA	NA	NA	NA	NA	NA	NA	NA	NA
Adams, 2021, Addiction	2	M2: women		NR	NR	0.86	0.85 to 0.88	NA	NA	NA	NA	NA	NA	NA	NA	NA	NA
Jiang, 2021, Journal of Psychiatric Research	2	M1: men		NR	NR	0.7	0.68 to 0.72	NA	NA	NA	NA	NA	NA	NA	NA	NA	NA
Jiang, 2021, Journal of Psychiatric Research	2	M2: women		NR	NR	0.75	0.73 to 0.78	NA	NA	NA	NA	NA	NA	NA	NA	NA	NA
Jiang, 2021, The British Journal of Psychiatry	2	M1: men		NR	NR	0.82	0.80 to 0.83	NA	NA	NA	NA	NA	NA	NA	NA	NA	NA
Jiang, 2021, The British Journal of Psychiatry	2	M2: women		NR	NR	0.85	0.83 to 0.87	NA	NA	NA	NA	NA	NA	NA	NA	NA	NA
Pokorny, 1993, Suicide and Life-Threatening Behavior	1	NA		NR	NR	NA	NA	NA	NA	NA	NA	NA	NA	NA	NA	NA	NA
Ribeiro, 2019, Clinical Psychological Science	3	M1: 3-day prediction window		NR	NR	0.82	0.73 to 0.92	NA	NA	NA	NA	NA	NA	NA	NA	NA	NA
Ribeiro, 2019, Clinical Psychological Science	3	M2: 14-day prediction window		NR	NR	0.84	0.77 to 0.90	NA	NA	NA	NA	NA	NA	NA	NA	NA	NA
Ribeiro, 2019, Clinical Psychological Science	3	M3: 28-day prediction window		NR	NR	0.83	0.78 to 0.89	NA	NA	NA	NA	NA	NA	NA	NA	NA	NA

## Sheet: Classification
Reference	Number of models	Model (if multiple)		Apparent performance	Internal validation	External validation
Cho, 2020, Journal of Psychiatric Research	2	M1: 1-year prediction horizon		NR	sensitivity; specificity; PPV; NPV; overall accuracy	NA
Cho, 2020, Journal of Psychiatric Research	2	M2: variable prediction horizon (overall follow-up period)		NR	sensitivity; specificity; PPV; NPV; overall accuracy	NA
Choi, 2018, Journal of Affective Disorders	2	M1: with over-sampling		NR	NR	NA
Choi, 2018, Journal of Affective Disorders	2	M2: without over-sampling		NR	NR	NA
Fazel, 2019, Translational Psychiatry	1	NA		NR	sensitivity; specificity; NRI	sensitivity, specificity, PPV, NPV, NRI; balanced accuracy
Goldstein, 1991, Archives of General Psychiatry	1	NA		sensitivity; specificity; PPV	NA	NA
Zhang, 2021, Journal of Affective Disorders	1	NA		NR	NR	NA
Kessler, 2015, JAMA Psychiatry	2	M1: elastic net		NR	NR	NA
Kessler, 2015, JAMA Psychiatry	2	M2: forward selection		NR	NA	NA
Kessler, 2017, Molecular Psychiatry	4	M1: with prior psychiatric hospitalisation (elastic net)		sensitivity	NA	NA
Kessler, 2017, Molecular Psychiatry	4	M2: without prior psychiatric hospitalisation (elastic net)		sensitivity	NA	NA
Kessler, 2017, Molecular Psychiatry	4	M3: with prior psychiatric hospitalisation (conventional logistic regression)		NR	NA	NA
Kessler, 2017, Molecular Psychiatry	4	M4: without prior psychiatric hospitalisation (conventional logistic regression)		NR	NA	NA
McCarthy, 2015, American Journal of Public Health	1	NA		NR	NR	NA
Kessler, 2017, International Journal of Methods in Psychiatric Research	1	NA		NR	sensitivity	sensitivity
Kessler, 2020, Frontiers in Psychiatry	1	NA		NR	NR	sensitivity, specificity, PPV, adjusted PPV
Sanderson, 2019, Journal of Affective Disorders	2	M1: logistic regression		NR	sensitivity; specificity; PPV; NPV; accuracy; balanced accuracy	NA
Sanderson, 2019, Journal of Affective Disorders	2	M2: feedforward neural network		NR	sensitivity; specificity; PPV; NPV; accuracy; balanced accuracy	NA
Sanderson, 2020, Journal of Affective Disorders	1	NA		NR	sensitivity; specificity; PPV; NPV; accuracy; balanced accuracy	NA
Sanderson, 2020, EClinicalMedicine	2	M1: logistic regression with L2 reguralisation (ridge regression)		NR	sensitivity; specificity; PPV; NPV; accuracy; balanced accuracy	NA
Sanderson, 2020, EClinicalMedicine	2	M2: gradient boosted trees (XGB)		NR	sensitivity; specificity; PPV; NPV; accuracy; balanced accuracy; NRI	NA
Chitsabesan, 2003, European Child & Adolescent Psychiatry	1	NA		sensitivity; PPV; NPV	NA	NA
Hung, 2015, Journal of Affective Disorders	1	NA		sensitivity; specificity; Youden's index	NA	NA
Gromatsky, 2020, Journal of the American Academy of Child & Adolescent Psychiatry	1	NA		sensitivity; specificity	NA	NA
Ahmed, 2020, Risk Management and Healthcare Policy	1	NA		NR	sensitivity; specificity	NA
Powell, 2000, British Journal of Psychiatry	1	NA		sensitivity; specificity	NA	NA
Rozek, 2020, Psychiatry Research	1	NA		sensitivity; specificity; PPV; NPV; accuracy; F1	NA	NA
Ryland, 2020, European Psychiatry	1	NA		NR	NA	NA
Spittal, 2014, Journal of Affective Disorders	1	NA		NR	sensitivity; specificity; PPV	NA
Corcoran, 1997, Archives of Suicide Research	1	NA		sensitivity; specificity	NA	NA
Harriss, 2005, Journal of Affective Disorders	2	M1: males		sensitivity; specificity	NA	NA
Harriss, 2005, Journal of Affective Disorders	2	M2: females		sensitivity; specificity	NA	NA
Galfalvy, 2008, Acta Psychiatrica Scandinavica	7	M1: all 15 candidate predictors forced in model		sensitivity; specificity	NR	NA
Galfalvy, 2008, Acta Psychiatrica Scandinavica	7	M2: stepwise model selection procedure based on a modiﬁed version of the Bayes Information Criterion (BIC)		sensitivity; specificity	NR	NA
Galfalvy, 2008, Acta Psychiatrica Scandinavica	7	M3: M2 + two spline predictors		sensitivity; specificity	NR	NA
Galfalvy, 2008, Acta Psychiatrica Scandinavica	7	M4: included interactions between predictors, forward stepwise selection based on the Akaike Information Criterion (AIC) beginning with the full 15-variable model		sensitivity; specificity	NR	NA
Galfalvy, 2008, Acta Psychiatrica Scandinavica	7	M5: included interactions between predictors, forward stepwise selection based on the Bayes Information Criterion (BIC) beginning with the full 15-variable model		sensitivity; specificity	NR	NA
Galfalvy, 2008, Acta Psychiatrica Scandinavica	7	M6: model based on only six initial variables, stepwise selection of variables and the interactions using the Bayes Information Criterion (BIC)		sensitivity; specificity	NR	NA
Galfalvy, 2008, Acta Psychiatrica Scandinavica	7	M7: theory-based model		sensitivity; specificity	NR	NA
Pokorny, 1983, Archives of General Psychiatry	4	M1: total sample, equal base rates		sensitivity; specificity; PPV; efficiency	NA	NA
Pokorny, 1983, Archives of General Psychiatry	4	M2: total sample, actual base rates		sensitivity; specificity; PPV; efficiency	NA	NA
Pokorny, 1983, Archives of General Psychiatry	4	M3: high-risk group, equal base rates		sensitivity; specificity; PPV; efficiency	NA	NA
Pokorny, 1983, Archives of General Psychiatry	4	M4: high-risk group, actual base rates		sensitivity; specificity; PPV; efficiency	NA	NA
Bolton, 2012, The Journal of Clinical Psychiatry	1	NA		sensitivity; specificity; PPV; NPV	NA	NA
Randall, 2013, Psychological Assessment	1	NA		sensitivity; specificity; PPV; NPV	NA	NA
Bilén, 2013, Emergency Medicine Journal	2	M1: logistic regression (Södersjukhuset Self-Harm Rule[SoS]-9)		sensitivity; specificity; PPV; NPV	NA	NA
Bilén, 2013, Emergency Medicine Journal	2	M2: logistic regression + CHi-squared Automatic Interaction Detection (CHAID) analysis (SoS-4)		sensitivity; specificity; PPV; NPV	NA	sensitivity; specificity; PPV; NPV
Berkelmans, 2021, BMC Public Health	1	NA		NR	NR	NA
Konttinen, 2021, Annals of Surgery	1	NA		NR	NR	NA
Barnes, 2019, Suicide and Life-Threatening Behavior	2	M1: model based on full sample (PTSD and no PTSD)		NR	NA	NA
Barnes, 2019, Suicide and Life-Threatening Behavior	2	M2: model based on the no PTSD group		NR	NA	NA
McCoy, 2016, JAMA Psychiatry	2	M1: model without inclusion of NLP of narrative discharge summary (only coded clinical data)		NR	NR	NA
McCoy, 2016, JAMA Psychiatry	2	M2: model with inclusion of NLP of narrative discharge summary (M1 + aggregate measures of positive and negative valence)		continuous net reclassification improvement	NR	NA
Brent, 2021, Psychological Medicine	2	M1: overall sample		NR	NR	NA
Brent, 2021, Psychological Medicine	2	M2: non-suicidal subgroup (without reported suicidal ideation)		NR	NA	NA
Bruer, 2018, The Canadian Journal of Psychiatry	1	NA		sensitivity; specificity; PPV	NA	NA
Hill, 2020, Archives of Suicide Research	2	M1: Tree 7 with a 22:1 misclassification cost ratio		sensitivity; specificity; PPV; NPV	NA	NA
Hill, 2020, Archives of Suicide Research	2	M2: Tree 15 with a 40:1/41:1 misclassification cost ratio		sensitivity; specificity; PPV; NPV	NA	NA
Wei, 2021, Journal of Psychiatric Research	4	M1: Cox proportional hazards		NR	NR	NA
Wei, 2021, Journal of Psychiatric Research	4	M2: least absolute shrinkage and selection operator (LASSO)		NR	NR	NA
Wei, 2021, Journal of Psychiatric Research	4	M3: random survival forest (RSF)		NR	NR	NA
Wei, 2021, Journal of Psychiatric Research	4	M4: gradient boosting decision tree (GBDT)		NR	NR	NA
Rahman, 2022, Journal of Affective Disorders	1	NA		NR	sensitivity; specificity; PPV; NPV	NA
Jordan, 2018, Psychiatry Research	2	M1: logistic regression		sensitivity; specificity; PPV; NPV	NA	NA
Jordan, 2018, Psychiatry Research	2	M2: Iterative receiver operator characteristic analysis (IROC)		sensitivity; specificity; PPV; NPV	NA	NA
Su, 2020, Translational Psychiatry	9	M1: 0 days prediction window		NR	sensitivity; specificity; PPV	NA
Su, 2020, Translational Psychiatry	9	M2: 7 days prediction window		NR	sensitivity; specificity; PPV	NA
Su, 2020, Translational Psychiatry	9	M3: 14 days prediction window		NR	sensitivity; specificity; PPV	NA
Su, 2020, Translational Psychiatry	9	M4: 30 days prediction window		NR	sensitivity; specificity; PPV	NA
Su, 2020, Translational Psychiatry	9	M5: 60 days prediction window		NR	sensitivity; specificity; PPV	NA
Su, 2020, Translational Psychiatry	9	M6: 90 days prediction window		NR	sensitivity; specificity; PPV	NA
Su, 2020, Translational Psychiatry	9	M7: 180 days prediction window		NR	sensitivity; specificity; PPV	NA
Su, 2020, Translational Psychiatry	9	M8: 270 days prediction window		NR	sensitivity; specificity; PPV	NA
Su, 2020, Translational Psychiatry	9	M9: 365 days prediction window		NR	sensitivity; specificity; PPV	NA
Iorfino, 2020, PLoS ONE	6	M1: Area Under the Curve Random Forests (AUCRF)		NR	sensitivity; specificity; PPV; NPV	NA
Iorfino, 2020, PLoS ONE	6	M2: Boruta		NR	sensitivity; specificity; PPV; NPV	NA
Iorfino, 2020, PLoS ONE	6	M3: LASSO		NR	sensitivity; specificity; PPV; NPV	NA
Iorfino, 2020, PLoS ONE	6	M4: Elastic net		NR	sensitivity; specificity; PPV; NPV	NA
Iorfino, 2020, PLoS ONE	6	M5: Bayesian Additive Regression Trees (BART)		NR	sensitivity; specificity; PPV; NPV	NA
Iorfino, 2020, PLoS ONE	6	M6: Logistic regression		NR	sensitivity; specificity; PPV; NPV	NA
Walsh, 2017, Clinical Psychological Science	3	M1: 7-day prediction window		NR	NR	NA
Walsh, 2017, Clinical Psychological Science	3	M2: 30-day prediction window		NR	NR	sensitivity; specificity; PPV; NPV; NNS
Walsh, 2017, Clinical Psychological Science	3	M3: 720-day prediction window		NR	NR	NA
Walsh, 2018, Journal of Child Psychology and Psychiatry	8	M1: 7-day prediction window		NR	sensitivity; PPV	NA
Walsh, 2018, Journal of Child Psychology and Psychiatry	8	M2: 14-day prediction window		NR	sensitivity; PPV	NA
Walsh, 2018, Journal of Child Psychology and Psychiatry	8	M3: 30-day prediction window		NR	sensitivity; PPV	NA
Walsh, 2018, Journal of Child Psychology and Psychiatry	8	M4: 60-day prediction window		NR	sensitivity; PPV	NA
Walsh, 2018, Journal of Child Psychology and Psychiatry	8	M5: 90-day prediction window		NR	sensitivity; PPV	NA
Walsh, 2018, Journal of Child Psychology and Psychiatry	8	M6: 180-day prediction window		NR	sensitivity; PPV	NA
Walsh, 2018, Journal of Child Psychology and Psychiatry	8	M7: 365-day prediction window		NR	sensitivity; PPV	NA
Walsh, 2018, Journal of Child Psychology and Psychiatry	8	M8: 720-day prediction window		NR	sensitivity; PPV	NA
Lenert, 2018, AMIA Annual Symposium Proceedings	1	NA		NR	NR	NA
Miché, 2020, Journal of Affective Disorders	4	M1: Logistic regression		NR	sensitivity; PPV	NA
Miché, 2020, Journal of Affective Disorders	4	M2: LASSO		NR	sensitivity; PPV	NA
Miché, 2020, Journal of Affective Disorders	4	M3: Ridge		NR	sensitivity; PPV	NA
Miché, 2020, Journal of Affective Disorders	4	M4: Random forest		NR	sensitivity; PPV	NA
Barak-Corren, 2017, American Journal of Psychiatry	2	M1: men		NR	sensitivity; specificity; PPV; NPV; accuracy	NA
Barak-Corren, 2017, American Journal of Psychiatry	2	M2: women		NR	sensitivity; specificity; PPV; NPV; accuracy	NA
Barak-Corren, 2020, JAMA Network Open	5	M1: Partners HealthCare System		NR	sensitivity; specificity; PPV; NPV	NA
Barak-Corren, 2020, JAMA Network Open	5	M2: Boston Medical Center (BMC)		NR	sensitivity; specificity; PPV; NPV	NA
Barak-Corren, 2020, JAMA Network Open	5	M3: Wake Forest Medical Center (WF)		NR	sensitivity; specificity; PPV; NPV	NA
Barak-Corren, 2020, JAMA Network Open	5	M4: The University of Texas Health Science Center		NR	sensitivity; specificity; PPV; NPV	NA
Barak-Corren, 2020, JAMA Network Open	5	M5: Boston Children’s Hospital (BCH)		NR	sensitivity; specificity; PPV; NPV	NA
Bayramli, 2022, Journal of the American Medical Informatics Association	1	NA		NR	sensitivity; specificity; PPV; F1	NA
Chen, 2020, PLOS Medicine	2	M1: 30-day prediction horizon		NR	sensitivity; specificity; PPV; NPV	NA
Chen, 2020, PLOS Medicine	2	M2: 90-day prediction horizon		NR	sensitivity; specificity; PPV; NPV	NA
Coley, 2021, Biometrical Journal	4	M1: Logistic regression with LASSO, Person-level training/ test split, person-level cross-validation, and observed cluster analysis for prediction model estimation		NR	sensitivity; specificity; PPV; NPV	sensitivity; specificity; PPV; NPV
Coley, 2021, Biometrical Journal	4	M2: Random forest, Person-level training/ test split, person-level cross-validation, and observed cluster analysis for prediction model estimation		NR	sensitivity; specificity; PPV; NPV	sensitivity; specificity; PPV; NPV
Coley, 2021, Biometrical Journal	4	M3: Logistic regression with LASSO, Person-level training/ test split, person-level cross-validation, and within cluster resampling for prediction model estimation		NR	sensitivity; specificity; PPV; NPV	sensitivity; specificity; PPV; NPV
Coley, 2021, Biometrical Journal	4	M4: Random forest, Person-level training/ test split, person-level cross-validation, and within cluster resampling for prediction model estimation		NR	sensitivity; specificity; PPV; NPV	sensitivity; specificity; PPV; NPV
Simon, 2018, American Journal of Psychiatry	4	M1: Mental health specialty visits, Suicide attempt		NR	sensitivity; specificity; PPV; NPV	sensitivity; specificity; PPV; NPV; NNE
Simon, 2018, American Journal of Psychiatry	4	M2: Mental health specialty visits, Suicide death		NR	sensitivity; specificity; PPV; NPV	sensitivity; specificity; PPV; NPV; NNE
Simon, 2018, American Journal of Psychiatry	4	M3: Primary care visits, Suicide attempt		NR	sensitivity; specificity; PPV; NPV	sensitivity; specificity; PPV; NPV; NNE
Simon, 2018, American Journal of Psychiatry	4	M4: Primary care visits, Suicide death		NR	sensitivity; specificity; PPV; NPV	sensitivity; specificity; PPV; NPV; NNE
Simon, 2019, Journal of the American Medical Informatics Association	4	M1: Mental health specialty visits, Suicide attempt (proposed model: Model 1)		NR	PPV	NA
Simon, 2019, Journal of the American Medical Informatics Association	4	M2: Mental health specialty visits, Suicide death (proposed model: Model 2)		NR	PPV	NA
Penfold, 2021, Journal of Affective Disorders	6	M1: Mental health specialty visits, Newly-Learned model		NR	sensitivity; specificity; PPV; NPV	NA
Penfold, 2021, Journal of Affective Disorders	6	M4: Primary care visits, Newly-Learned model		NR	sensitivity; specificity; PPV; NPV	NA
Coley, 2021, JAMA Psychiatry	2	M1: Logistic regression with LASSO		NR	sensitivity; specificity; PPV; NPV	NA
Coley, 2021, JAMA Psychiatry	2	M2: Random forest		NR	sensitivity; specificity; PPV; NPV	NA
van Mens, 2020, Journal of Affective Disorders	1	NA		sensitivity; specificity; PPV; balanced accuracy	sensitivity; specificity; PPV; balanced accuracy	NA
van Mens, 2020, Internet Interventions	1	NA		NR	sensitivity; specificity; PPV; balanced accuracy	NA
García de la Garza, 2021, JAMA Psychiatry	1	NA		NR	sensitivity; specificity; PPV; NPV; alarms per 100 evaluations; NNE (number needed to evaluate to find 1 new suicide attempt)	NA
Bernecker, 2019, Behaviour Research and Therapy	3	M1: first-stage model (using administrative characteristics to predict subsequent suicide attempts among Regular Army soldiers who denied lifetime suicidal ideation in the Consolidated All-Army Survey)		sensitivity; PPV	NA	NA
Bernecker, 2019, Behaviour Research and Therapy	3	M2: second-stage logistic model (predicting prospective suicide attempts among the high-risk subsample of Regular Army soldiers who denied lifetime suicidal ideation in the Consolidated All-Army Survey, identified using the first-stage model)		NR	sensitivity; PPV	NA
Bernecker, 2019, Behaviour Research and Therapy	3	M3: second-stage SuperLearner model (predicting prospective suicide attempts among the high-risk subsample of Regular Army soldiers who denied lifetime suicidal ideation in the Consolidated All-Army Survey, identified using the first-stage model)		NR	sensitivity; PPV	NA
Rosellini, 2017, Psychological Medicine	1	NA		NR	NA	NA
Zuromski, 2020, Journal of Psychiatric Research	2	M1: Logistic regression		NR	NR	NA
Zuromski, 2020, Journal of Psychiatric Research	2	M2: SuperLearner		NR	sensitivity; PPV	NA
Zuromski, 2019, JAMA Network Open	1	NA		NR	sensitivity; PPV	NA
Horton, 2018, Health and Justice	2	M1: male model		sensitivity; specificity; PPV; NPV; proportion correctly classified	NA	NA
Horton, 2018, Health and Justice	2	M2: female model		sensitivity; specificity; PPV; NPV; proportion correctly classified	NA	NA
Smith, 2020, Journal of Abnormal Psychology	2	M1: LASSO		NR	NA	NA
Smith, 2020, Journal of Abnormal Psychology	2	M2: elastic net		NR	NA	NA
Navarro, 2021, JAMA Network Open	2	M1: female model		NR	sensitivity; specificity; PPV; NPV; out-of-bag error	NA
Navarro, 2021, JAMA Network Open	2	M2: male model		NR	sensitivity; specificity; PPV; NPV; out-of-bag error	NA
Machado, 2021, Psychological Medicine	6	M1: general population, elastic net		NR	sensitivity; specificity; PPV; NPV; balanced accuracy	NA
Machado, 2021, Psychological Medicine	6	M2: general population, random forest		NR	sensitivity; specificity; PPV; NPV; balanced accuracy	NA
Machado, 2021, Psychological Medicine	6	M3: general population, neural network		NR	sensitivity; specificity; PPV; NPV; balanced accuracy	NA
Machado, 2021, Psychological Medicine	6	M4: participants with lifetime major depressive episodes, elastic net		NR	sensitivity; specificity; PPV; NPV; balanced accuracy	NA
Machado, 2021, Psychological Medicine	6	M5: participants with lifetime major depressive episodes, random forest		NR	sensitivity; specificity; PPV; NPV; balanced accuracy	NA
Machado, 2021, Psychological Medicine	6	M6: participants with lifetime major depressive episodes, neural network		NR	sensitivity; specificity; PPV; NPV; balanced accuracy	NA
Zheng, 2020, Translational Psychiatry	1	NA		NR	NA	PPV; stratum-specific likelihood ratios
DelPozo-Banos, 2018, JMIR Mental Health	1	NA		NR	sensitivity; specificity; error rate	NA
Wang, 2021, JAMA Network Open	1	NA		sensitivity; specificity; PPV; accuracy	NA	NA
Kimbrel, 2021, PLoS Medicine	1	NA		NR	NR	NA
Xu, 2020, Journal of Affective Disorders	1	NA		NR	sensitivity; specificity; PPV; NPV	NA
Tsui, 2021, JAMIA Open	1	NA		NR	sensitivity; specificity	NA
Karmakar, 2016, JMIR Mental Health	1	NA		NR	NR	NA
Caon, 2002, Archives of Suicide Research	1	NA		sensitivity; specificity; accuracy	sensitivity; accuracy	NA
Motto, 1985, American Journal of Psychiatry	1	NA		PPV; NPV	NA	NA
Cho, 2021, International Journal of Environmental Research and Public Health	1	NA		NR	sensitivity; specificity; PPV; NPV; accuracy	NA
Hartl, 2005, The Journal of Nervous and Mental Disease	1	NA		sensitivity; specificity	sensitivity; specificity	NA
Gradus, 2020, JAMA Psychiatry	2	M1: men		NR	sensitivity; specificity	NA
Gradus, 2020, JAMA Psychiatry	2	M2: women		NR	sensitivity; specificity	NA
Gradus, 2021, American Journal of Epidemiology	2	M1: men		NR	sensitivity; specificity	NA
Gradus, 2021, American Journal of Epidemiology	2	M2: women		NR	sensitivity; specificity	NA
Adams, 2021, Addiction	2	M1: men		NR	sensitivity; specificity	NA
Adams, 2021, Addiction	2	M2: women		NR	sensitivity; specificity	NA
Jiang, 2021, Journal of Psychiatric Research	2	M1: men		NR	sensitivity; specificity	NA
Jiang, 2021, Journal of Psychiatric Research	2	M2: women		NR	sensitivity; specificity	NA
Jiang, 2021, The British Journal of Psychiatry	2	M1: men		NR	sensitivity; specificity	NA
Jiang, 2021, The British Journal of Psychiatry	2	M2: women		NR	sensitivity; specificity	NA
Pokorny, 1993, Suicide and Life-Threatening Behavior	1	NA		sensitivity; specificity; PPV; NPV; accuracy	NA	NA
Ribeiro, 2019, Clinical Psychological Science	3	M1: 3-day prediction window		NR	sensitivity; PPV	NA
Ribeiro, 2019, Clinical Psychological Science	3	M2: 14-day prediction window		NR	sensitivity; PPV	NA
Ribeiro, 2019, Clinical Psychological Science	3	M3: 28-day prediction window		NR	sensitivity; PPV	NA
