# Supplementary material for: Prediction models for self-harm and suicide: a systematic review and critical appraisal
Source: BMC Med. 2025 Oct 9;23:549. doi: 10.1186/s12916-025-04367-6 (PMC12513157; doi:10.1186/s12916-025-04367-6)
Supplement: Supplementary file 5 — Additional file 5. PROBAST ratings and rationale (overall and by domain) for all reviewed models and validations. [file 12916_2025_4367_MOESM5_ESM.xlsx]

## Sheet: PROBAST_ratings
Reference	Number of models	Model (if multiple)	Type of prediction modelling study	Validated model		Item 1.1	Item 1.2	RoB (participants)	RoB (participants) rationale		Item 2.1	Item 2.2	Item 2.3	RoB (predictors)	RoB (predictors) rationale		Item 3.1	Item 3.2	Item 3.3	Item 3.4	Item 3.5	Item 3.6	RoB (outcome)	RoB (outcome) rationale		Item 4.1	Item 4.2	Item 4.3	Item 4.4	Item 4.5	Item 4.6	Item 4.7	Item 4.8	RoB (analysis)	RoB (analysis) rationale		RoB (overall)
Cho, 2020, Journal of Psychiatric Research	2	M1: 1-year prediction horizon	Development and internal validation	NA		Yes	No Information	Unclear	Note on item 1.2: Exclusion criteria not clearly specified. It's stated that foreigners had not undergone medical check-ups and so were not included, but it's unclear how this group was different to those with medical check-up data (e.g. they might have had higher/lower risk of the outcome or different predictor distributions). Also not stated whether all of those with a national medical check-up…		Probably Yes	Yes	Yes	Low	NA		Yes	Yes	Yes	Yes	Probably Yes	Yes	Low	NA		No Information	Yes	No Information	No	No Information	No	No	No	High	NA		High
Cho, 2020, Journal of Psychiatric Research	2	M2: variable prediction horizon (overall follow-up period)	Development and internal validation	NA		Yes	No Information	Unclear	Note on item 1.2: Exclusion criteria not clearly specified. It's stated that foreigners had not undergone medical check-ups and so were not included, but it's unclear how this group was different to those with medical check-up data (e.g. they might have had higher/lower risk of the outcome or different predictor distributions). Also not stated whether all of those with a national medical check-up…		Probably Yes	Yes	Yes	Low	NA		Yes	Yes	Yes	Yes	Probably Yes	No Information	Unclear	Note about item 3.6: The time interval between the moment of predictor assessment and outcome determination varies between participants (could be anything from a few days for people who had their last check-up in 2015 to 6 years for those who had it in early 2009). This could alter the number of events that would be detected—it's not possible to judge this based on the average follow-up time acro…		No Information	Yes	No Information	No	No Information	No	No	No	High	Note about item 4.6: Censoring — participants have different follow-up times—predictions are not specific to a particular time period and the length of follow-up is being ignored. Competing risks — mean (SD) age is 63 (9) years and the follow-up time is several years for some individuals, but the prevalence of competing risk of death due to other causes is unclear.		High
Choi, 2018, Journal of Affective Disorders	2	M1: with over-sampling	Development and internal validation	NA		Yes	Yes	Low	NA		Probably Yes	Yes	Yes	Low	NA		Yes	Yes	Yes	Yes	Probably Yes	Yes	Low	NA		Yes	Probably Yes	Yes	Yes	Yes	No	No	Probably No	High	Note about item 4.8: Although the EPV is quite large (49.5), they have used a split sample approach for internal validation and backward step-wise selection, so have rated the overfitting item (4.8) as probably no — doesn't change the overall risk of bias rating in the analysis domain.		High
Choi, 2018, Journal of Affective Disorders	2	M2: without over-sampling	Development and internal validation	NA		Yes	Yes	Low	NA		Probably Yes	Yes	Yes	Low	NA		Yes	Yes	Yes	Yes	Probably Yes	Yes	Low	NA		Yes	Probably Yes	Yes	Yes	Yes	Probably No	No	Probably No	High	Note about item 4.6: the prediction horizon is quite long (10 years) and ~15% of the sample are over 60 at the start of follow-up. The prevalence of competing risk for death due to other causes is unclear, and the analysis does not account for competing risks. Note about item 4.7: the paper presents a table which shows the observed outcome probabilities for different 'tiers' of predicted probabil…		High
Fazel, 2019, Translational Psychiatry	1	NA	Development internal validation and external validation	NA		Yes	Yes	Low	NA		Probably Yes	Yes	Yes	Low	NA		Yes	Yes	Yes	Yes	Probably Yes	Yes	Low	NA		Probably Yes	Probably Yes	Yes	Yes	Yes	Probably Yes	Yes	Probably No	High	Note about item 4.2: Although two variables (length of first inpatient stay and number of previous episodes) were dichotomised, the cut-points were specified a priori (i.e. not after data analysis) and the study uses internal validation and shrinkage techniques. Although this leads to loss of infromation, risk of bias is still low as the cut-points were pre-defined, so this item is rated as proba…		High
Fazel, 2019, Translational Psychiatry	1	NA	Development internal validation and external validation	Fazel, 2019, Translational Psychiatry		Yes	Yes	Low	NA		Probably Yes	Yes	Yes	Low	NA		Yes	Yes	Yes	Yes	Probably Yes	Yes	Low	NA		Yes	Yes	Yes	Yes	NA (validation study)	Probably Yes	Yes	NA (validation study)	Low	Note about item 4.6: since the follow-up period is relatively short (1 year), censoring is unlikely to be an issue. Competing risks is also unlikely to be an issue given the short follow-up period and the mean sample age (44 years)—the authors explain that they did not consider this necessary given the small number of individuals experiencing competing events in the short follow-up period.		Low
Goldstein, 1991, Archives of General Psychiatry	1	NA	Development only	NA		Yes	Yes	Low	NA		Yes	No Information	Yes	Unclear	NA		Probably No	Yes	Yes	Yes	Probably Yes	No Information	High	Note about item 3.1: Outcome determination relied on Iowa death certificate information, so suicides could have been missed if patients residing in Iowa killed themselves outside the state. In addition, patients may have changed their names through marriage (especially women) or moved out of state, making it difficult to trace and follow up. The authors state that the size of this group is unknow…		No	Probably No	Yes	No	No	Probably No	No	No	High	Note about item 4.2: At least two continuous variables are dichotomised/categorised (duration of index episode dichotomised, no. of prior suicide attempts categorised). However, it is not clear whether the number and placement of predictor cut-points were pre-specified before data analysis. Particularly for no. of previous suicide attempts, this is initially presented as a continuous predictor, b…		High
Zhang, 2021, Journal of Affective Disorders	1	NA	Development and internal validation	NA		Yes	Yes	Low	NA		Probably Yes	Yes	No Information	Unclear	Note on item 2.3: the model is stated to predict risk of suicide within 5 years after lung cancer diagnosis, suggesting the intended moment of model use is at the time of diagnosis, however data on the treatment-related predictors (surgery, radiation, chemotherapy) may not be available at the time of diagnosis, as some of these treatments may only be considered/started at a later stage. As no inf…		No Information	No Information	Yes	Yes	Probably Yes	Yes	Unclear	Note about item 3.1 and 3.2: the outcome is death attributed to “suicide and self-inflicted injury” after lung cancer diagnosis but there is no information on how causes of death were determined (e.g. ICD codes on death certificates etc).		No	Yes	Yes	No	Yes	Probably No	Probably No	Probably No	High	Note about item 4.6: Since the population of interest is patients with lung cancer (with mean age 68 years), death from lung cancer (or other causes) is a prominent competing risk, but this is not accounted for in the analysis, so the item is rated as probably no. Note about item 4.7: although both discrimination and calibration are assessed, it is unclear how censoring was accounted for in the c…		High
Kessler, 2015, JAMA Psychiatry	2	M1: elastic net	Development and internal validation	NA		Yes	Probably No	High	The study excluded hospitalizations that occurred through emergency departments because of a suicide attempt without an accompanying ICD-9-CM psychiatric diagnosis (406 hospitalisations). Risk of suicide is likely to be higher in this group than hospitalisations for reasons other than suicide attempts, and exclusion of this group could have made the included study participants unrepresentative of…		Probably Yes	Yes	Yes	Low	NA		No Information	No Information	Yes	No Information	Probably Yes	Yes	Unclear	No information on the outcome definition and method of outcome measurement		No	Probably No	Yes	Probably No	No	No	No	No	High	Note about item 4.2: several continuous predictors are dichotomised/categorised, and these cut points are not prespecified. In the statistical analysis section, they say that "functional forms of bivariate associations were examined and predictors transformed (usually sets of nested dichotomies but some collapsed-truncated continuous variables) to explore non-linear multivariate associations." Ba…		High
Kessler, 2015, JAMA Psychiatry	2	M2: forward selection	Development only	NA		Yes	Probably No	High	The study excluded hospitalizations that occurred through emergency departments because of a suicide attempt without an accompanying ICD-9-CM psychiatric diagnosis (406 hospitalisations). Risk of suicide is likely to be higher in this group than hospitalisations for reasons other than suicide attempts, and exclusion of this group could have made the included study participants unrepresentative of…		Probably Yes	Yes	Yes	Low	NA		No Information	No Information	Yes	No Information	Probably Yes	Yes	Unclear	No information on the outcome definition and method of outcome measurement		No	Probably No	Yes	Probably No	No	No	No	No	High	Note about item 4.2: several continuous predictors are dichotomised/categorised, and these cut points are not prespecified. In the statistical analysis section, they say that "functional forms of bivariate associations were examined and predictors transformed (usually sets of nested dichotomies but some collapsed-truncated continuous variables) to explore non-linear multivariate associations." Ba…		High
Kessler, 2017, Molecular Psychiatry	4	M1: with prior psychiatric hospitalisation (elastic net)	Development only	NA		Yes	Yes	Low	NA		Probably Yes	Yes	Yes	Low	NA		No Information	No Information	Yes	No Information	Probably Yes	Yes	Unclear	No information on the outcome definition and method of outcome measurement		No	No Information	Yes	No Information	No	No	No	Probably No	High	Note about item 4.2: mostly unclear how predictors were handled, as this is not specified for candidate predictors (except for those included in the final model). Based on the information in the appendix at least some continuous predictors were categorised (e.g. number of visits and number of days in the hospital), but there is no information on how categorical predictor groups are defined. In th…		High
Kessler, 2017, Molecular Psychiatry	4	M2: without prior psychiatric hospitalisation (elastic net)	Development only	NA		Yes	Yes	Low	NA		Probably Yes	Yes	Yes	Low	NA		No Information	No Information	Yes	No Information	Probably Yes	Yes	Unclear	No information on the outcome definition and method of outcome measurement		No	No Information	Yes	No Information	No	No	No	Probably No	High	Note about item 4.2: mostly unclear how predictors were handled, as this is not specified for candidate predictors (except for those included in the final model). Based on the information in the appendix at least some continuous predictors were categorised (e.g. number of visits and number of days in the hospital), but there is no information on how categorical predictor groups are defined. In th…		High
Kessler, 2017, Molecular Psychiatry	4	M3: with prior psychiatric hospitalisation (conventional logistic regression)	Development only	NA		Yes	Yes	Low	NA		Probably Yes	Yes	Yes	Low	NA		No Information	No Information	Yes	No Information	Probably Yes	Yes	Unclear	No information on the outcome definition and method of outcome measurement		No	No Information	Yes	No Information	No	No	No	No	High	Note about item 4.2: mostly unclear how predictors were handled, as this is not specified for candidate predictors (except for those included in the final model). Based on the information in the appendix at least some continuous predictors were categorised (e.g. number of visits and number of days in the hospital), but there is no information on how categorical predictor groups are defined. In th…		High
Kessler, 2017, Molecular Psychiatry	4	M4: without prior psychiatric hospitalisation (conventional logistic regression)	Development only	NA		Yes	Yes	Low	NA		Probably Yes	Yes	Yes	Low	NA		No Information	No Information	Yes	No Information	Probably Yes	Yes	Unclear	No information on the outcome definition and method of outcome measurement		No	No Information	Yes	No Information	No	No	No	No	High	Note about item 4.2: mostly unclear how predictors were handled, as this is not specified for candidate predictors (except for those included in the final model). Based on the information in the appendix at least some continuous predictors were categorised (e.g. number of visits and number of days in the hospital), but there is no information on how categorical predictor groups are defined. In th…		High
McCarthy, 2015, American Journal of Public Health	1	NA	Development and internal validation	NA		Yes	Yes	Low	NA		Probably Yes	Yes	Probably No	High	Note on item 2.3: The intended moment of model use for prediction is unclear, but it seems like this is defined retrospectively by going back from the month of suicide (for cases) and the matched month (for controls). This makes the model meaningless and unusable in clinical practice—it can only be applied retrospectively to patients for whom we know the outcome status and its timing.		Yes	Yes	Yes	Yes	Probably Yes	Yes	Low	NA		No	No Information	Yes	No	Yes	No	No	No	High	Note about item 4.6: Case-control sampling fractions — The study has a nested case-control design and the authors develop the model using unweighted data (i.e. without accounting for the sampling fractions). They state that the analyses were repeated with weights to represent the underlying population (2 for case patients, 200 for control patients), and that although the c-statistic was lower, fi…		High
Kessler, 2017, International Journal of Methods in Psychiatric Research	1	NA	Development internal validation and external validation	NA		Yes	Yes	Low	NA		Probably Yes	Yes	Probably No	High	Note on item 2.3: The intended moment of model use for prediction is unclear. The paper states that time-varying predictors were defined as of the month before the death (i.e. moment of prediction defined retrospectively by going back from the month of suicide for cases and the matched month for controls). This makes the model meaningless and unusable in clinical practice—it can only be applied r…		Yes	Yes	Yes	Yes	Probably Yes	Yes	Low	NA		No	No Information	Yes	No	Yes	Probably Yes	No	No	High	Not about item 4.4: Participants with missing information on age or gender were excluded from the analysis, but their number was very small (N = 29), so this is unlikely to lead to bias. However, since there is no explicit mention of missing data or methods to handle missing data for the other variables, this item is rated as No.		High
Kessler, 2017, International Journal of Methods in Psychiatric Research	1	NA	Development internal validation and external validation	Kessler, 2017, International Journal of Methods in Psychiatric Research		Yes	Yes	Low	NA		Probably Yes	Yes	Probably No	High	Note on item 2.3: The intended moment of model use for prediction is unclear. The paper states that time-varying predictors were defined as of the month before the death (i.e. moment of prediction defined retrospectively by going back from the month of suicide for cases and the matched month for controls). This makes the model meaningless and unusable in clinical practice—it can only be applied r…		Yes	Yes	Yes	Yes	Probably Yes	Yes	Low	NA		No Information	Probably Yes	Yes	No	NA (validation study)	Probably Yes	No	NA (validation study)	High	Not about item 4.4: Participants with missing information on age or gender were excluded from the analysis, but their number was very small (N = 29), so this is unlikely to lead to bias. However, since there is no explicit mention of missing data or methods to handle missing data for the other variables, this item is rated as No.		High
Kessler, 2020, Frontiers in Psychiatry	1	NA	Development internal validation and external validation	NA		Yes	Yes	Low	NA		Probably Yes	Yes	Yes	Low	NA		Yes	Yes	Yes	Yes	Probably Yes	Yes	Low	NA		No	No Information	Yes	No Information	No	No	No	No	High	Note about item 4.2: Given the very large number of predictors, the authors provide general descriptions of how each category of predictors were included in the model. It is difficult to assess this item without seeing exactly how the different predictors were entered into the models. It seems like at least some continuous variables were categorised (e.g. age, quintiles of counts of number of day…		High
Kessler, 2020, Frontiers in Psychiatry	1	NA	Development internal validation and external validation	Kessler, 2020, Frontiers in Psychiatry		Yes	Yes	Low	NA		Probably Yes	Yes	Yes	Low	NA		Yes	Yes	Yes	Yes	Probably Yes	Yes	Low	NA		No Information	Probably Yes	Yes	No Information	NA (validation study)	No	No	NA (validation study)	High	Note about item 4.4: % missingness only reported for a small subset of variables. Given the low % missingness on these variables, their approach for handling missing data on these variables was probably appropriate. However, since it's not clear how much data was missing for the other variables and how this was handled, overall there is insufficient information to determine if the method of handl…		High
Sanderson, 2019, Journal of Affective Disorders	2	M1: logistic regression	Development and internal validation	NA		Yes	Yes	Low	NA		Probably Yes	Yes	Probably No	High	Note on item 2.3: The intended moment of model use for prediction is unclear. The paper states that predictor values were assembled for each of the 40 quarters (10 years) prior to the quarter of death, so the model includes predictor values assessed up to the start of the quarter of death (i.e. moment of prediction is defined retrospectively by going back from the time of suicide for cases and th…		Yes	Yes	Yes	Yes	Probably Yes	Yes	Low	NA		No	Yes	Yes	No	Yes	No	No	Yes	High	Note about item 4.7: See notes on the problems with their approach to assessing calibration on cells calplot_app and calplot_intern.		High
Sanderson, 2019, Journal of Affective Disorders	2	M2: feedforward neural network	Development and internal validation	NA		Yes	Yes	Low	NA		Probably Yes	Yes	Probably No	High	Note on item 2.3: The intended moment of model use for prediction is unclear. The paper states that predictor values were assembled for each of the 40 quarters (10 years) prior to the quarter of death, so the model includes predictor values assessed up to the start of the quarter of death (i.e. moment of prediction is defined retrospectively by going back from the time of suicide for cases and th…		Yes	Yes	Yes	Yes	Probably Yes	Yes	Low	NA		No	Yes	Yes	No	Yes	No	No	Probably No	High	Note about item 4.8: Although the authors use k-fold cross-validation for model evaluation, it sounds like this was also used for selection of the optimal model cofiguration. If this is the case, the cross-validation does not include all model development procedures so may have underestimated the actual optimism of the model.		High
Sanderson, 2020, Journal of Affective Disorders	1	NA	Development and internal validation	NA		Yes	Yes	Low	NA		Probably Yes	Yes	Probably No	High	Note on item 2.3: The intended moment of model use for prediction is unclear. The paper states that predictor values were assembled for each of the 40 quarters (10 years) prior to the quarter of death, so the model includes predictor values assessed up to the start of the quarter of death (i.e. moment of prediction is defined retrospectively by going back from the time of suicide for cases and th…		Yes	Yes	Yes	Yes	Probably Yes	Yes	Low	NA		No	Yes	Yes	No	Yes	No	No	Probably No	High	Note about item 4.7: See notes on the problems with their approach to assessing calibration on cells calplot_app and calplot_intern. Note about item 4.8: Although the authors use k-fold cross-validation for model evaluation, it sounds like this was also used for selection of the optimal model cofiguration. If this is the case, the cross-validation does not include all model development procedures…		High
Sanderson, 2020, EClinicalMedicine	2	M1: logistic regression with L2 reguralisation (ridge regression)	Development and internal validation	NA		Yes	Yes	Low	NA		Probably Yes	Yes	Yes	Low	Note on item 2.3: They explicitly say that the modeling dataset did not include any information following the most recent ED visit for parasuicide.		Yes	Yes	Yes	Yes	Probably Yes	Yes	Low	NA		No	Yes	Yes	No	Yes	No	No	Probably Yes	High	Note about item 4.6: although they adjust for their class imbalance correction approach in their assessment of calibration (Platt calibration), they don't do this for their original proposed model (i.e. the predicted probabilities from their main model aren't adjusted for this), also their calibration assessment is problematic as it's based on 80% of the original development dataset, so it can be…		High
Sanderson, 2020, EClinicalMedicine	2	M2: gradient boosted trees (XGB)	Development and internal validation	NA		Yes	Yes	Low	NA		Probably Yes	Yes	Yes	Low	Note on item 2.3: They explicitly say that the modeling dataset did not include any information following the most recent ED visit for parasuicide.		Yes	Yes	Yes	Yes	Probably Yes	Yes	Low	NA		No	Yes	Yes	No	Yes	No	No	Probably No	High	Note about item 4.6: although they adjust for their class imbalance correction approach in their assessment of calibration (Platt calibration), they don't do this for their original proposed model (i.e. the predicted probabilities from their main model aren't adjusted for this), also their calibration assessment is problematic as it's based on 80% of the original development dataset, so it can be…		High
Chitsabesan, 2003, European Child & Adolescent Psychiatry	1	NA	Development only	NA		Yes	Probably No	High	Note on item 1.2: Children in care, not living with a family, those with severe mental illness and suicidal ideation, with significant learning difficulties, as well as cases with child protection investigations were excluded from the study. These factors are likely to be associated with higher risk of self-harm. Exclusion of these subgroups may have made the included study participants unreprese…		Probably Yes	Yes	Yes	Low	Note on item 2.3: Assessments were made at baseline immediately following the overdose.		No Information	No Information	Probably Yes	No Information	No Information	Yes	Unclear	Note on item 3.5: the paper states that allocation of patients to family intervention or routine care was concealed from those assessing outcome measures, but it's not specified whether the assessors were also blind to baseline predictor values.		No	Probably No	Probably Yes	Probably Yes	No	Yes	No	No	High	Note about item 4.2: age is dichotomised, and it is not clear how the cut point of 13 years is chosen. Since the study hasn't applied internal validation and shrinkage techniques either, this item is rated as Probably No. Note about item 4.3: Of the participants originally enrolled in the study, 92% completed the 6-month follow-up. Although no information is given on the characteristics of the 13…		High
Hung, 2015, Journal of Affective Disorders	1	NA	Development only	NA		Yes	Probably No	High	Note on item 1.2: the study cohort were younger than the general elders in Taipei City, and the recruitment strategy means that attendees of the annual health exam were possibly more health-conscious than the general population, which may have altered the performance of the prediction model for the intended target population.		Yes	Yes	Yes	Low	NA		Yes	Yes	Yes	Yes	Probably Yes	No Information	Unclear	Note about item 3.6: The time interval between the moment of predictor assessment and outcome determination varies between participants (they state in the discussion that the follow-up period spanned one to five years). This could alter the number of events that would be detected—it's not possible to judge this based on the average follow-up time across all participants so this item is rated as u…		No	Probably No	Probably Yes	Probably No	Yes	No	No	No	High	Note about item 4.2: Age is categorised and educational attainment is dichotomised, with no explanation of how the cut points were chosen (it's not clear whether these were pre-specified). Since the study hasn't applied internal validation and shrinkage techniques either, this item is rated as Probably No. Note about item 4.3: the paper says that the sample was derived from the participants of Ta…		High
Gromatsky, 2020, Journal of the American Academy of Child & Adolescent Psychiatry	1	NA	Development only	NA		Yes	Probably No	High	Note on item 1.2: the majority of pariticpants were recruited via commercially available phone lists and referrals by other participants. In addition, most participating adolescents were of White ethnicity and from well-educated (BA or higher) middle- and upper-class households. The recruitment strategy may have led to selection bias and the study participants being unrepresentative of the intend…		Yes	Yes	Yes	Low	NA		Yes	Yes	Yes	Yes	No Information	Yes	Unclear	Note on item 3.5: no information is provided on whether the interviewers assessing the outcome were blind to the participants' predictor information.		No	Yes	Probably No	No	No	Yes	No	No	High	Note about item 4.3: 44 girls who completed the baseline assessment and did not report NSSI dropped out of the study by the final follow-up and were not included in analyses. Attrition was not associated with any baseline characteristics, except a higher rate of behavioral disorder diagnosis and lower self-reported well-being. These factors may be associated with risk of NSSI, so this item is rat…		High
Ahmed, 2020, Risk Management and Healthcare Policy	1	NA	Development and internal validation	NA		Yes	Yes	Low	NA		Probably Yes	Probably Yes	Yes	Low	NA		No Information	No Information	Probably Yes	No Information	No Information	No Information	Unclear	Note on items 3.1 and 3.2: The outcome is defined clearly in the paper however the method of outcome determination is not specified, e.g. it's not clear whether this was via ICD codes, review of clinical notes etc., so these items have been rated as no information. Note on items 3.4. and 3.5: because of lack of information on the method of outcome determination, there is not enough information to…		No	Yes	Yes	Probably No	Probably Yes	Probably No	No	No Information	High	Note about item 4.6: Censoring — participants have different follow-up times—predictions are not specific to a particular time period and the length of follow-up is being ignored. Note about item 4.7: classification measures (sensitivity and specificity) are presented using predicted probability thresholds derived from the dataset at hand (optimal probability cut-off determined using Youden's J i…		High
Powell, 2000, British Journal of Psychiatry	1	NA	Development only	NA		Probably Yes	Probably No	High	Note about item 1.2: Their selection of controls puts the study at risk of bias. Patients with dementia were excluded from the control group but not from cases. This is problematic if dementia is associated with the outcome, as we can't select participants based on their dementia status at baseline (you don't know at the point of applying the model whether or not someone will die of suicide in th…		Probably Yes	No	Probably No	High	Note on item 2.2: The paper says that it was not feasible for the rater to be blind to whether the subject was a case or control, because this would have meant excluding important case-note material from the study. Note on item 2.3: The intended moment of model use for prediction is unclear, and based on the description provided it looks like all the information in the case notes were used to det…		Yes	Yes	Yes	Yes	Probably Yes	No Information	Unclear	Note about item 3.6: The time interval between the moment of predictor assessment and outcome determination varies between participants and is not specified. This could alter the number of events that would be detected so this item is rated as unclear risk of bias.		No	Probably No	No	No	No	No	No	No	High	Note about item 4.2: age is dichotomised, and it is not clear how the cut point of 45 years is chosen. Since the study hasn't applied internal validation and shrinkage techniques either, this item is rated as Probably No. Note about item 4.3: case notes were found only for 87% of cases and 80% of controls. No information provided on whether this subgroup were different to those with available cas…		High
Rozek, 2020, Psychiatry Research	1	NA	Development only	NA		Yes	Probably No	High	Note on item 1.2: the target population is US army soldiers reporting suicidal ideation in the past week and/or a suicide attempt in the past month however all soldiers recruited into the study were admitted to inpatient psychiatric hospitalisation for suicidal ideation with intent or for a suicide attempt. This represents a group with more severe suicidal ideation and/or attempt. The recruitment…		Yes	Yes	Yes	Low	NA		Yes	Yes	Yes	Yes	No Information	No Information	Unclear	Note about item 3.5: follow-up interviews were conducted by an independent, trained evaluator who was blind to treatment condition, however it is unclear whether they were also blind to other predictor information. Note about item 3.6: Given that some participants were followed up for less than two years, the time interval between the moment of predictor assessment and outcome determination varie…		No	Probably No	Probably Yes	Probably Yes	Yes	No	No	No	High	Note about item 4.2: number of prior suicide attempts is categorised into three groups, and it is not clear how the cut points were chosen. Since the study hasn't applied internal validation and shrinkage techniques either, this item is rated as Probably No. Note about item 4.6: Censoring — participants have different follow-up times (ranging from 3 months to 24 months)—predictions are not specif…		High
Ryland, 2020, European Psychiatry	1	NA	Development only	NA		Yes	No Information	Unclear	Note on item 1.2: recruitment is via purposive/convenience sampling and the recruitment strategy makes it difficult to determine whether the included study participants were representative of the intended target population. The paper says: "The number of potential participants was often in excess of what could be screened within the agreed time frame. Information on those who refused was not coll…		Yes	Yes	Yes	Low	NA		Yes	Yes	Yes	Yes	Probably Yes	Yes	Low	NA		No	Yes	Yes	Yes	Yes	Yes	No	No	High	Note about item 4.7: the model is developed using survival analysis however the AUC measure reported does not account for censoring. There is also no assessment of calibration.		High
Spittal, 2014, Journal of Affective Disorders	1	NA	Development and internal validation	NA		Yes	Yes	Low	NA		Probably Yes	Yes	Yes	Low	NA		Yes	Yes	Yes	Yes	Probably Yes	Yes	Low	NA		Probably Yes	Probably No	Probably Yes	No	Yes	Probably No	No	No	High	Note about item 4.2: age is dichotomised, and it is not clear how the cut point of 35 years is chosen. Number of prior episodes is categorised into 7 groups and time between episodes into 3 groups, and it is not clear how the cut points were chosen. Since the study hasn't applied proper internal validation and shrinkage techniques either, this item is rated as Probably No. Note about item 4.6: Ce…		High
Corcoran, 1997, Archives of Suicide Research	1	NA	Development only	NA		Yes	Yes	Low	NA		No Information	No Information	Probably No	High	Note on items 2.1 and 2.2: The paper says that the schedule used in the collection of data is an adaptation of the WHO/EURO multicentre parasuicide monitoring form, but no information is provided on how and at what point predictor information was collected (i.e. unclear whether outcome status was unknown at the time of recording predictor information), so both items are rated as NI. Note on item …		No Information	No Information	Probably Yes	No Information	No Information	Yes	Unclear	Note on items 3.1 and 3.2: The method of outcome determination is not specified, e.g. it's not clear whether this was via ICD codes, review of clinical notes etc., so these items have been rated as no information. Note on items 3.4. and 3.5: because of lack of information on the method of outcome determination, there is not enough information to rate these items.		No	Yes	Yes	No	Yes	Probably Yes	No	No	High	Note about item 4.4.: The study uses complete-case analysis. They say "With this in mind, comparisons were made between those included and those excluded with respect to each of the eleven predictor variables. No significant differences were found. Consequently, there is no reason to believe that the performance of the logistic model should be any worse for the group excluded due to missing data …		High
Harriss, 2005, Journal of Affective Disorders	2	M1: males	Development only	NA		Yes	Probably No	High	Note on item 1.2: Of all patients presenting to the general hospital in Oxford following an episode of DSH, only those who received psychosocial assessments and the SIS were included in the analysis. "A total of 4156 persons (1783 males and 2373 females) presented following 6316 episodes of deliberate self-harm. Psychosocial assessment occurred for 4560 (72.2%) of these episodes. A SIS score was …		Probably Yes	Yes	Yes	Low	NA		Yes	Yes	Yes	Yes	Probably Yes	No Information	Unclear	Note about item 3.6: The time interval between the moment of predictor assessment and outcome determination varies between participants (could be anything from 3 years to 8 years). This could alter the number of events that would be detected so this item is rated as unclear risk of bias.		No	No	Probably Yes	No	No Information	No	No	No	High	Note about item 4.2: At least two continuous predictors are dichotomised. Age is dichotomised, and it is not clear how the cut point of 35 years is chosen. Total SIS score is also dichotomised, with the cut point chosen via data dredging on the same dataset. "The optimal cut-off value for the purposes of this study was considered to be the one that maximised the correct classification of both sui…		High
Harriss, 2005, Journal of Affective Disorders	2	M2: females	Development only	NA		Yes	Probably No	High	Note on item 1.2: Of all patients presenting to the general hospital in Oxford following an episode of DSH, only those who received psychosocial assessments and the SIS were included in the analysis. "A total of 4156 persons (1783 males and 2373 females) presented following 6316 episodes of deliberate self-harm. Psychosocial assessment occurred for 4560 (72.2%) of these episodes. A SIS score was …		Probably Yes	Yes	Yes	Low	NA		Yes	Yes	Yes	Yes	Probably Yes	No Information	Unclear	Note about item 3.6: The time interval between the moment of predictor assessment and outcome determination varies between participants (could be anything from 3 years to 8 years). This could alter the number of events that would be detected so this item is rated as unclear risk of bias.		No	No	Probably Yes	No	No Information	No	No	No	High	Note about item 4.2: At least two continuous predictors are dichotomised. Age is dichotomised, and it is not clear how the cut point of 35 years is chosen. Total SIS score is also dichotomised, with the cut point chosen via data dredging on the same dataset. "The optimal cut-off value for the purposes of this study was considered to be the one that maximised the correct classification of both sui…		High
Galfalvy, 2008, Acta Psychiatrica Scandinavica	7	M1: all 15 candidate predictors forced in model	Development and internal validation	NA		Yes	Yes	Low	NA		Yes	Yes	Yes	Low	NA		Yes	Yes	Yes	Yes	No Information	Yes	Unclear	NA		No	Yes	Yes	Yes	Yes	Yes	No	Probably Yes	High	Note about item 4.7: The Brier score is reported as a measure of calibration, however this is a measure of overall model performance.		High
Galfalvy, 2008, Acta Psychiatrica Scandinavica	7	M2: stepwise model selection procedure based on a modiﬁed version of the Bayes Information Criterion (BIC)	Development and internal validation	NA		Yes	Yes	Low	NA		Yes	Yes	Yes	Low	NA		Yes	Yes	Yes	Yes	No Information	Yes	Unclear	NA		No	Yes	Yes	Yes	Yes	Yes	No	No Information	High	Note about item 4.7: The Brier score is reported as a measure of calibration, however this is a measure of overall model performance. Note about item 4.8: Although bootstrapping has been applied, it is not clear whether the exact model development procedure (including all variable selection steps) was replicated.		High
Galfalvy, 2008, Acta Psychiatrica Scandinavica	7	M3: M2 + two spline predictors	Development and internal validation	NA		Yes	Yes	Low	NA		Yes	Yes	Yes	Low	NA		Yes	Yes	Yes	Yes	No Information	Yes	Unclear	NA		No	Yes	Yes	Yes	Yes	Yes	No	No Information	High	Note about item 4.7: The Brier score is reported as a measure of calibration, however this is a measure of overall model performance. Note about item 4.8: Although bootstrapping has been applied, it is not clear whether the exact model development procedure (including all variable selection steps) was replicated.		High
Galfalvy, 2008, Acta Psychiatrica Scandinavica	7	M4: included interactions between predictors, forward stepwise selection based on the Akaike Information Criterion (AIC) beginning with the full 15-variable model	Development and internal validation	NA		Yes	Yes	Low	NA		Yes	Yes	Yes	Low	NA		Yes	Yes	Yes	Yes	No Information	Yes	Unclear	NA		No	Yes	Yes	Yes	Yes	Yes	No	No Information	High	Note about item 4.7: The Brier score is reported as a measure of calibration, however this is a measure of overall model performance. Note about item 4.8: Although bootstrapping has been applied, it is not clear whether the exact model development procedure (including all variable selection steps) was replicated.		High
Galfalvy, 2008, Acta Psychiatrica Scandinavica	7	M5: included interactions between predictors, forward stepwise selection based on the Bayes Information Criterion (BIC) beginning with the full 15-variable model	Development and internal validation	NA		Yes	Yes	Low	NA		Yes	Yes	Yes	Low	NA		Yes	Yes	Yes	Yes	No Information	Yes	Unclear	NA		No	Yes	Yes	Yes	Yes	Yes	No	No Information	High	Note about item 4.7: The Brier score is reported as a measure of calibration, however this is a measure of overall model performance. Note about item 4.8: Although bootstrapping has been applied, it is not clear whether the exact model development procedure (including all variable selection steps) was replicated.		High
Galfalvy, 2008, Acta Psychiatrica Scandinavica	7	M6: model based on only six initial variables, stepwise selection of variables and the interactions using the Bayes Information Criterion (BIC)	Development and internal validation	NA		Yes	Yes	Low	NA		Yes	Yes	Yes	Low	NA		Yes	Yes	Yes	Yes	No Information	Yes	Unclear	NA		No	Yes	Yes	Yes	Yes	Yes	No	No Information	High	Note about item 4.7: The Brier score is reported as a measure of calibration, however this is a measure of overall model performance. Note about item 4.8: Although bootstrapping has been applied, it is not clear whether the exact model development procedure (including all variable selection steps) was replicated.		High
Galfalvy, 2008, Acta Psychiatrica Scandinavica	7	M7: theory-based model	Development and internal validation	NA		Yes	Yes	Low	NA		Yes	Yes	Yes	Low	NA		Yes	Yes	Yes	Yes	No Information	Yes	Unclear	NA		No	Yes	Yes	Yes	Yes	Yes	No	Probably Yes	High	Note about item 4.7: The Brier score is reported as a measure of calibration, however this is a measure of overall model performance.		High
Pokorny, 1983, Archives of General Psychiatry	4	M1: total sample, equal base rates	Development only	NA		Yes	Yes	Low	NA		Probably Yes	Yes	No Information	Unclear	Note on item 2.3: The intended moment of model use for prediction is unclear, so there is not enough information to rate this item.		Probably Yes	Yes	Yes	Yes	Probably Yes	No Information	Unclear	Note about item 3.6: The time interval between the moment of predictor assessment and outcome determination varies between participants (between four to six years). This could alter the number of events that would be detected so this item is rated as unclear risk of bias.		No	No Information	No Information	No	No	No	No	No	High	Note about item 4.2: It is not specified what the candidate predictors were and how these were handled in the analysis (only the predictors included in the final model are presented), so this item cannot be rated based on the information provided. Note about item 4.3: Some participants were excluded from the analysis (of the 4800 in the total sample, 4704 were included; of the 803 in the high-ris…		High
Pokorny, 1983, Archives of General Psychiatry	4	M2: total sample, actual base rates	Development only	NA		Yes	Yes	Low	NA		Probably Yes	Yes	No Information	Unclear	Note on item 2.3: The intended moment of model use for prediction is unclear, so there is not enough information to rate this item.		Probably Yes	Yes	Yes	Yes	Probably Yes	No Information	Unclear	Note about item 3.6: The time interval between the moment of predictor assessment and outcome determination varies between participants (between four to six years). This could alter the number of events that would be detected so this item is rated as unclear risk of bias.		No	No Information	No Information	No	No	No	No	No	High	Note about item 4.2: It is not specified what the candidate predictors were and how these were handled in the analysis (only the predictors included in the final model are presented), so this item cannot be rated based on the information provided. Note about item 4.3: Some participants were excluded from the analysis (of the 4800 in the total sample, 4704 were included; of the 803 in the high-ris…		High
Pokorny, 1983, Archives of General Psychiatry	4	M3: high-risk group, equal base rates	Development only	NA		Yes	Yes	Low	NA		Probably Yes	Yes	No Information	Unclear	Note on item 2.3: The intended moment of model use for prediction is unclear, so there is not enough information to rate this item.		Probably Yes	Yes	Yes	Yes	Probably Yes	No Information	Unclear	Note about item 3.6: The time interval between the moment of predictor assessment and outcome determination varies between participants (between four to six years). This could alter the number of events that would be detected so this item is rated as unclear risk of bias.		No	No Information	No Information	No	No	No	No	No	High	Note about item 4.2: It is not specified what the candidate predictors were and how these were handled in the analysis (only the predictors included in the final model are presented), so this item cannot be rated based on the information provided. Note about item 4.3: Some participants were excluded from the analysis (of the 4800 in the total sample, 4704 were included; of the 803 in the high-ris…		High
Pokorny, 1983, Archives of General Psychiatry	4	M4: high-risk group, actual base rates	Development only	NA		Yes	Yes	Low	NA		Probably Yes	Yes	No Information	Unclear	Note on item 2.3: The intended moment of model use for prediction is unclear, so there is not enough information to rate this item.		Probably Yes	Yes	Yes	Yes	Probably Yes	No Information	Unclear	Note about item 3.6: The time interval between the moment of predictor assessment and outcome determination varies between participants (between four to six years). This could alter the number of events that would be detected so this item is rated as unclear risk of bias.		No	No Information	No Information	No	No	No	No	No	High	Note about item 4.2: It is not specified what the candidate predictors were and how these were handled in the analysis (only the predictors included in the final model are presented), so this item cannot be rated based on the information provided. Note about item 4.3: Some participants were excluded from the analysis (of the 4800 in the total sample, 4704 were included; of the 803 in the high-ris…		High
Bolton, 2012, The Journal of Clinical Psychiatry	1	NA	Development only	NA		Yes	Yes	Low	NA		Yes	Yes	Yes	Low	NA		Probably Yes	Yes	Probably Yes	Yes	Probably Yes	Yes	Low	NA		No	Probably No	No Information	No	Yes	Yes	No	No	High	Note about item 4.2: Age is dichotomised, and it is not clear how the cut points of 19 and 45 years are chosen. Since the study hasn't applied internal validation and shrinkage techniques either, this item is rated as Probably No. Note about item 4.3: Unclear whether all enrolled participants were included in the analysis. Some participants were excluded due to complete-case analysis, however the…		High
Randall, 2013, Psychological Assessment	1	NA	Development only	NA		Yes	Probably No	High	Note on item 1.2: 33% of the potentially eligible patients approached refused to participate in the study. The rate of psychiatric consultation by the emergency physician was significantly higher in the final sample group compared with the refusal group. Those not referred to psychiatry are likely to have had lower/higher risk of developing the outcome (e.g. not referred because they were lower r…		Yes	Yes	Yes	Low	NA		Probably Yes	Yes	Yes	Yes	No Information	Yes	Unclear	Note about item 3.5: The person assessing the outcome was blind to the IAT test results ("Outcomes were assessed by the same person, and this assessment was performed prior to analysis of the IAT results to prevent bias and improve the consistency of the outcome determination"), however it's not clear whether they were also blind to information about the other predictors.		No	No	No Information	Probably No	No	Probably Yes	No	No	High	Note about item 4.2: several continuous variables are dichotomised/categorised. For example, history of self-harm is categorised ino 0, 1–4, 5+ attempts. Canadian Triage Acuity Scale is dichotomised. SAD PERSONS score is categorised into 4 levels. IAT scores are dichotomised. There may be more variables that were categorised/dichotomised as not all candidate predictors & their handling are report…		High
Bilén, 2013, Emergency Medicine Journal	2	M1: logistic regression (Södersjukhuset Self-Harm Rule[SoS]-9)	Development only	NA		Yes	Probably Yes	Low	NA		Yes	No Information	Yes	Unclear	Note on item 2.2: They used a structured protocol to collect data manually from the hospital charts, but it is not specified whether those collecting data on the predictors were blind to the patients' outcome status.		Yes	Yes	Yes	Yes	Probably Yes	Yes	Low	NA		No	Probably No	Probably Yes	Probably No	No	Yes	No	No	High	Note about item 4.2: Age is categorised into 5 groups & education level is categorised into 3 groups, however it's not clear whether the number and placement of predictor cut points were pre-specified/chosen before data analysis. Since the study hasn't applied internal validation and shrinkage techniques either, this item is rated as Probably No. Note about item 4.4: In the methods they state tha…		High
Bilén, 2013, Emergency Medicine Journal	2	M2: logistic regression + CHi-squared Automatic Interaction Detection (CHAID) analysis (SoS-4)	Development only	NA		Yes	Probably Yes	Low	NA		Yes	No Information	Yes	Unclear	Note on item 2.2: They used a structured protocol to collect data manually from the hospital charts, but it is not specified whether those collecting data on the predictors were blind to the patients' outcome status.		Yes	Yes	Yes	Yes	Probably Yes	Yes	Low	NA		No	Probably No	Probably Yes	Probably No	No	Yes	No	No	High	Note about item 4.2: Age is categorised into 5 groups & education level is categorised into 3 groups, however it's not clear whether the number and placement of predictor cut points were pre-specified/chosen before data analysis. Since the study hasn't applied internal validation and shrinkage techniques either, this item is rated as Probably No. Note about item 4.4: In the methods they state tha…		High
Bilén, 2013, Journal of Affective Disorders	1	NA	External validation only	Bilén, 2013, Emergency Medicine Journal, M2 (SoS-4)		Yes	Yes	Low	NA		Yes	Yes	Yes	Low	NA		Yes	Yes	Yes	Yes	Probably Yes	Yes	Low	NA		No	Yes	Yes	No	NA (validation study)	Yes	No	NA (validation study)	High	Note about item 4.4: proportion with missing data ranged from 11–15% and missing values were imputed with 'No'. Imputation with No is very likely to have led to bias (i.e. attenuating the association of these predictors with the outcome towards the null) and poorer performance of the model in the validation dataset, so this item is rated as No (though the extent of this bias is unclear since they…		High
Berkelmans, 2021, BMC Public Health	1	NA	Development and internal validation	NA		Yes	Yes	Low	NA		Probably Yes	Yes	Yes	Low	NA		Yes	Yes	Yes	Yes	Probably Yes	Yes	Low	NA		Yes	Probably No	Yes	Probably Yes	Yes	No	No	Probably Yes	High	Note about item 4.2: Several continuous predictors (e.g. age, personal income, household income, household wealth, healthcare costs) are categorised into 4 or more groups. However, it is not clear whether the number and placement of predictor cut points were pre-specified. Therefore, this item is rated as Probably No. Note about item 4.6: Sampling of control participants — the study uses a nested…		High
Konttinen, 2021, Annals of Surgery	1	NA	Development and internal validation	NA		Yes	Probably Yes	Low	Note on item 1.2: While it is difficult to judge whether the included study participants are repsesentative of the intended target population (patients with obesity undergoing bariatric surgery) without any information on those who did not return the questionnaire/did not show up for matching examination/not interested anymore (this information is not presented in the paper or any of the other pa…		Yes	Yes	Yes	Low	NA		Yes	Yes	Yes	Yes	Probably Yes	Yes	Low	NA		No	Probably Yes	Yes	Probably No	No	Yes	Yes	No Information	High	Note about item 4.2: All continuous predictors are kept continuous. There are only two variables in the final model which are dichotomised (sleep difficulties and current depression or anxiety), however these aren't 'continuous' predictors by definition, and the cut points are pre-defined (not based on the data at hand), so risk of bias is probably low and this item is rated as Probably Yes. Note…		High
Barnes, 2019, Suicide and Life-Threatening Behavior	2	M1: model based on full sample (PTSD and no PTSD)	Development only	NA		Yes	Probably No	High	Note on item 1.2: Veternas were excluded from study participation if unable to provide informed consent and complete study measures due to reasons like extreme distress and mania. It is plausible that this group have an elevated risk of suicide attempts, and exclusion of this group could have made the included study participants unrepresentative of the intended target population (veterans hospita…		Yes	Yes	Yes	Low	NA		Yes	Yes	Yes	Probably No	No Information	Yes	High	Note on item 3.4: Follow-up interviews and medical record reviews to assess suicide attempts were conducted six months after enrollment. Approximately 55% of participants took part in the follow-up SITBI. When either the SITBI or sufficient chart data were missing, the other was used to determine the follow-up attempt status, suggesting that the outcome was not defined and determined in the same …		No	No Information	Probably Yes	No	No	Probably Yes	No	No	High	Note about item 4.2: It is not specified how the candidate predictors were handled in the analysis (the predictors included in the final model were handled appropriately), so this item cannot be rated based on the information provided. Note about item 4.3: Two participants were excluded from d/s IAT analyses; one due to slow and random responses on the d/sIAT and one due to loss of data during a …		High
Barnes, 2019, Suicide and Life-Threatening Behavior	2	M2: model based on the no PTSD group	Development only	NA		Yes	Probably No	High	Note on item 1.2: Veternas were excluded from study participation if unable to provide informed consent and complete study measures due to reasons like extreme distress and mania. It is plausible that this group have an elevated risk of suicide attempts, and exclusion of this group could have made the included study participants unrepresentative of the intended target population (veterans hospita…		Yes	Yes	Yes	Low	NA		Yes	Yes	Yes	Probably No	No Information	Yes	High	Note on item 3.4: Follow-up interviews and medical record reviews to assess suicide attempts were conducted six months after enrollment. Approximately 55% of participants took part in the follow-up SITBI. When either the SITBI or sufficient chart data were missing, the other was used to determine the follow-up attempt status, suggesting that the outcome was not defined and determined in the same …		No	No Information	Probably Yes	No	No	Probably Yes	No	No	High	Note about item 4.2: It is not specified how the candidate predictors were handled in the analysis (the predictors included in the final model were handled appropriately), so this item cannot be rated based on the information provided. Note about item 4.3: Two participants were excluded from d/s IAT analyses; one due to slow and random responses on the d/sIAT and one due to loss of data during a …		High
McCoy, 2016, JAMA Psychiatry	2	M1: model without inclusion of NLP of narrative discharge summary (only coded clinical data)	Development and internal validation	NA		Yes	Yes	Low	NA		Probably Yes	Yes	Yes	Low	NA		Probably Yes	Yes	Yes	Yes	Probably Yes	No Information	Unclear	Note about item 3.6: The prediction horizon which is the time interval between the moment of predictor assessment (discharge) and outcome determination varies between participants (could be anything from a few days for people who were discharged in December 2013 to 9 years for those who had it in early 2005). This could alter the number of events that would be detected—it's not possible to judge …		Yes	Yes	Yes	Probably No	Yes	Probably No	No	Yes	High	Note about item 4.6: Competing risks — median age is 53 years (the sample includes individuals up to 90 years old, with 25% being 67 or over) and the follow-up time is several years (median 5.2), but the prevalence of competing risk for death due to other causes is unclear, and competing risks are not accounted for in the time-to-event model. Note about item 4.7: Calibration — In the methods they…		High
McCoy, 2016, JAMA Psychiatry	2	M2: model with inclusion of NLP of narrative discharge summary (M1 + aggregate measures of positive and negative valence)	Development and internal validation	NA		Yes	Yes	Low	NA		Probably Yes	Yes	Yes	Low	NA		Probably Yes	Yes	Yes	Yes	Probably Yes	No Information	Unclear	Note about item 3.6: The prediction horizon which is the time interval between the moment of predictor assessment (discharge) and outcome determination varies between participants (could be anything from a few days for people who were discharged in December 2013 to 9 years for those who had it in early 2005). This could alter the number of events that would be detected—it's not possible to judge …		Yes	Yes	Yes	Probably No	Yes	Probably No	No	Yes	High	Note about item 4.6: Competing risks — median age is 53 years (the sample includes individuals up to 90 years old, with 25% being 67 or over) and the follow-up time is several years (median 5.2), but the prevalence of competing risk for death due to other causes is unclear, and competing risks are not accounted for in the time-to-event model. Note about item 4.7: Calibration — In the methods they…		High
Brent, 2021, Psychological Medicine	2	M1: overall sample	Development and internal validation	NA		Yes	Probably Yes	Low	Note on item 1.2: While they use oversampling in the recruitment strategy, they account for this in their analyses which should alleviate the risk of bias. "Of the 10 664 adolescents approached, 6641 consented (62.3%) and 6448 completed a baseline assessment (60.5%). Of those, 2897 were enrolled for follow-up, oversampling for those at higher suicidal risk. The oversampling was done purposely, in…		Probably Yes	Yes	Yes	Low	NA		Probably Yes	Yes	Yes	Yes	No Information	Yes	Unclear	NA		No	Probably Yes	Probably No	No	No	Yes	No	No Information	High	Note about item 4.2: Some predictors are categorised (e.g. how many times were you in a physical fight in the last 12 months? When you have suicidal thoughts, how long do they last? In the past 12 months, how many times have you harmed or hurt your body on purpose?). Although not explicitly specified, based on the structure of the questions and responses it seems likely that the number and placem…		High
Brent, 2021, Psychological Medicine	2	M2: non-suicidal subgroup (without reported suicidal ideation)	Development only	NA		Yes	Probably Yes	Low	Note on item 1.2: While they use oversampling in the recruitment strategy, they account for this in their analyses which should alleviate the risk of bias. "Of the 10 664 adolescents approached, 6641 consented (62.3%) and 6448 completed a baseline assessment (60.5%). Of those, 2897 were enrolled for follow-up, oversampling for those at higher suicidal risk. The oversampling was done purposely, in…		Probably Yes	Yes	Yes	Low	NA		Probably Yes	Yes	Yes	Yes	No Information	Yes	Unclear	NA		No	Probably Yes	Probably No	No	No	Yes	No	No	High	Note about item 4.2: Some predictors are categorised (e.g. how many times were you in a physical fight in the last 12 months? When you have suicidal thoughts, how long do they last? In the past 12 months, how many times have you harmed or hurt your body on purpose?). Although not explicitly specified, based on the structure of the questions and responses it seems likely that the number and placem…		High
Bruer, 2018, The Canadian Journal of Psychiatry	1	NA	Development only	NA		Probably Yes	Probably Yes	Low	NA		Probably Yes	Yes	Yes	Low	NA		Probably No	Yes	Yes	Yes	No Information	No Information	High	Note about item 3.1: Outcome determination relied on discharge coding of death by suicide. "Because of the deidentification process within the provincial data repository, we had less than optimal means for confirming death by suicide (i.e., no opportunity to link to mortality records), and we had no means at all to ensure we captured all cases of inpatient suicide. Thus, while we are reasonably c…		No Information	Probably No	Probably Yes	No	Probably Yes	No	No	No	High	Note about item 4.2: They have dichotomised several continuous predictors, e.g. "2 dichotomous measures based on embedded RAI-MH scales were also included: (1) a score of greater than 0 on the Severity Of Self-Harm Scale (SOS) and (2) a score of greater than 2 on the Depression Severity Index (DSI)." or "In some instances, continuous or interval variables were dichotomized ad hoc to calculate odd…		High
Hill, 2020, Archives of Suicide Research	2	M1: Tree 7 with a 22:1 misclassification cost ratio	Development only	NA		Yes	No Information	Unclear	Note on item 1.2: The recruitment strategy and the inclusion/exclusion criteria are not clear (e.g. it is unclear how within each school participants were selected for at-home interviews) and there are no cited publications to clarify this, so it is unclear whether the included study participnats were representative of the intended target popoulation.		Probably Yes	Yes	Yes	Low	NA		Probably Yes	Yes	Yes	Yes	No Information	Yes	Unclear	NA		No	Yes	Probably No	Probably No	Yes	Yes	No	No	High	Note about item 4.2: "Independent variables, as described above, were coded as categorical variables if they included nominal responses (e.g., yes/no, male/female). Independent variables that included Likert-type scales or continuous responses were coded as numerical variables (e.g., age in years, scales ranging from strongly agree to strongly disagree)." Although the classification tree analysis…		High
Hill, 2020, Archives of Suicide Research	2	M2: Tree 15 with a 40:1/41:1 misclassification cost ratio	Development only	NA		Yes	No Information	Unclear	Note on item 1.2: The recruitment strategy and the inclusion/exclusion criteria are not clear (e.g. it is unclear how within each school participants were selected for at-home interviews) and there are no cited publications to clarify this, so it is unclear whether the included study participnats were representative of the intended target popoulation.		Probably Yes	Yes	Yes	Low	NA		Probably Yes	Yes	Yes	Yes	No Information	Yes	Unclear	NA		No	Yes	Probably No	Probably No	Yes	Yes	No	No	High	Note about item 4.2: "Independent variables, as described above, were coded as categorical variables if they included nominal responses (e.g., yes/no, male/female). Independent variables that included Likert-type scales or continuous responses were coded as numerical variables (e.g., age in years, scales ranging from strongly agree to strongly disagree)." Although the classification tree analysis…		High
Wei, 2021, Journal of Psychiatric Research	4	M1: Cox proportional hazards	Development and internal validation	NA		Yes	Probably Yes	Low	NA		Yes	Yes	Probably Yes	Low	Note on item 2.3: They say that "Baseline information was collected by face-to-face structured in­terviews, which were scheduled at least 1 month later after the index suicide attempt." Though the maximum time after the index attempt that interviews were conducted is not specified, all predictors would have been available immediately after the index suicide attempt, which is the intended moment o…		Probably Yes	Probably Yes	Yes	Yes	No Information	Yes	Unclear	NA		No	Probably No	Probably Yes	No	No	Probably Yes	Yes	No	High	Note about item 4.2: annual family income is dichotomised, and it is not clear how the cut point of 20,000 RMB is chosen. Since the study hasn't applied proper internal validation and shrinkage techniques either, this item is rated as Probably No. Note about item 4.3: "Of 1151 participants inter­viewed at baseline, 48 lost to follow-up were excluded. Ultimately, 1103 participants were included in…		High
Wei, 2021, Journal of Psychiatric Research	4	M2: least absolute shrinkage and selection operator (LASSO)	Development and internal validation	NA		Yes	Probably Yes	Low	NA		Yes	Yes	Probably Yes	Low	Note on item 2.3: They say that "Baseline information was collected by face-to-face structured in­terviews, which were scheduled at least 1 month later after the index suicide attempt." Though the maximum time after the index attempt that interviews were conducted is not specified, all predictors would have been available immediately after the index suicide attempt, which is the intended moment o…		Probably Yes	Probably Yes	Yes	Yes	No Information	Yes	Unclear	NA		No	Probably No	Probably Yes	No	No	Probably Yes	Yes	No	High	Note about item 4.2: annual family income is dichotomised, and it is not clear how the cut point of 20,000 RMB is chosen. Since the study hasn't applied proper internal validation and shrinkage techniques either, this item is rated as Probably No. Note about item 4.3: "Of 1151 participants inter­viewed at baseline, 48 lost to follow-up were excluded. Ultimately, 1103 participants were included in…		High
Wei, 2021, Journal of Psychiatric Research	4	M3: random survival forest (RSF)	Development and internal validation	NA		Yes	Probably Yes	Low	NA		Yes	Yes	Probably Yes	Low	Note on item 2.3: They say that "Baseline information was collected by face-to-face structured in­terviews, which were scheduled at least 1 month later after the index suicide attempt." Though the maximum time after the index attempt that interviews were conducted is not specified, all predictors would have been available immediately after the index suicide attempt, which is the intended moment o…		Probably Yes	Probably Yes	Yes	Yes	No Information	Yes	Unclear	NA		No	Probably No	Probably Yes	No	No	Probably Yes	Yes	No	High	Note about item 4.2: annual family income is dichotomised, and it is not clear how the cut point of 20,000 RMB is chosen. Since the study hasn't applied proper internal validation and shrinkage techniques either, this item is rated as Probably No. Note about item 4.3: "Of 1151 participants inter­viewed at baseline, 48 lost to follow-up were excluded. Ultimately, 1103 participants were included in…		High
Wei, 2021, Journal of Psychiatric Research	4	M4: gradient boosting decision tree (GBDT)	Development and internal validation	NA		Yes	Probably Yes	Low	NA		Yes	Yes	Probably Yes	Low	Note on item 2.3: They say that "Baseline information was collected by face-to-face structured in­terviews, which were scheduled at least 1 month later after the index suicide attempt." Though the maximum time after the index attempt that interviews were conducted is not specified, all predictors would have been available immediately after the index suicide attempt, which is the intended moment o…		Probably Yes	Probably Yes	Yes	Yes	No Information	Yes	Unclear	NA		No	Probably No	Probably Yes	No	No	Probably Yes	Yes	No	High	Note about item 4.2: annual family income is dichotomised, and it is not clear how the cut point of 20,000 RMB is chosen. Since the study hasn't applied proper internal validation and shrinkage techniques either, this item is rated as Probably No. Note about item 4.3: "Of 1151 participants inter­viewed at baseline, 48 lost to follow-up were excluded. Ultimately, 1103 participants were included in…		High
Rahman, 2022, Journal of Affective Disorders	1	NA	Development and internal validation	NA		Yes	Probably Yes	Low	NA		Probably Yes	Probably Yes	Probably No	High	Note on item 2.3: The intended moment of model use for prediction is unclear. They have defined an index date ("for individuals with one or more self-harm events, the index date was the last self-harm event during that period. For individuals without a self-harm event the index date was November 1, 2016."), and predictor values could have been measured up to that index date (e.g. diagnosis variab…		Yes	Yes	Yes	Yes	Probably Yes	No	High	Note about item 3.6: It is not possible to define a prediction interval for this model as the values of some predictors were assessed up to the index date (defined as the last self-harm event during the study period for individuals with one or more self-harm events, and November 1, 2016 for individuals without a self-harm event).		Yes	Probably No	Probably Yes	No	Yes	Probably Yes	No	No	High	Note about item 4.2: Age is categorised into 5 groups, however it's not clear whether the number and placement of predictor cut points were pre-specified/chosen before data analysis. Since the study hasn't applied proper internal validation and shrinkage techniques either, this item is rated as Probably No.		High
Jordan, 2018, Psychiatry Research	2	M1: logistic regression	Development only	NA		Yes	Probably No	High	Note on item 1.2: Description of the study from https://jamanetwork.com/journals/jamapsychiatry/article-abstract/203874 "We approached a quota sample (to ensure representativeness across sites on gender, race, and age) of 1695 to participate. The refusal rate was 29% (n = 492). The final sample given a hospital interview was 1136. Patients who consented to participate were significantly younger, …		Probably Yes	Yes	Probably No	High	Note on item 2.3: One of the predictors (personality disorder) was assessed during follow-up, when the intended moment of model use is at the point of discharge from psychiatric hospital. "The Structured Interview for DSM-III-R Personality Disorders (SIDP-R; Pfohl et al., 1989) was given at follow-up assessments to determine presence of a personality disorder."		No Information	No Information	Probably No	Probably Yes	No Information	No Information	High	Note about items 3.1 and 3.2: Not enough information is provided on how the outcome was determined, so these items are rated as No information. Note about item 3.3: The paper only describes how suicide attempt status was defined at baseline, and not explicitly for the follow-up assessments. Their definition of a suicide attempt includes inferred intent, which was based on items from the SIS (thes…		No	Probably No	Probably No	No	Yes	No	No	No	High	Note about item 4.2: Age is categorised and educational attainment is dichotomised, with no explanation of how the cut points were chosen (it's not clear whether the number and placement of predictor cut points were pre-specified). Therefore, this item is rated as Probably No. Note about item 4.3: "Of the 250 participants who met the study inclusion criteria at baseline, 87.2% (218/250) had at le…		High
Jordan, 2018, Psychiatry Research	2	M2: Iterative receiver operator characteristic analysis (IROC)	Development only	NA		Yes	Probably No	High	Note on item 1.2: Description of the study from https://jamanetwork.com/journals/jamapsychiatry/article-abstract/203874 "We approached a quota sample (to ensure representativeness across sites on gender, race, and age) of 1695 to participate. The refusal rate was 29% (n = 492). The final sample given a hospital interview was 1136. Patients who consented to participate were significantly younger, …		Probably Yes	Yes	Probably No	High	Note on item 2.3: One of the predictors (personality disorder) was assessed during follow-up, when the intended moment of model use is at the point of discharge from psychiatric hospital. "The Structured Interview for DSM-III-R Personality Disorders (SIDP-R; Pfohl et al., 1989) was given at follow-up assessments to determine presence of a personality disorder."		No Information	No Information	Probably No	Probably Yes	No Information	No Information	High	Note about items 3.1 and 3.2: Not enough information is provided on how the outcome was determined, so these items are rated as No information. Note about item 3.3: The paper only describes how suicide attempt status was defined at baseline, and not explicitly for the follow-up assessments. Their definition of a suicide attempt includes inferred intent, which was based on items from the SIS (thes…		No	Probably No	Probably No	No	Yes	No	No	No	High	Note about item 4.2: Age is categorised and educational attainment is dichotomised, with no explanation of how the cut points were chosen (it's not clear whether the number and placement of predictor cut points were pre-specified). Therefore, this item is rated as Probably No. Note about item 4.3: "Of the 250 participants who met the study inclusion criteria at baseline, 87.2% (218/250) had at le…		High
Su, 2020, Translational Psychiatry	9	M1: 0 days prediction window	Development and internal validation	NA		Yes	Yes	Low	NA		Probably Yes	Yes	Probably No	High	Note on item 2.3: The intended moment of model use for prediction is unclear. The moment of prediction is defined retrospectively by going back from the time of suicide attempt for those with the outcome and the last recorded clinical visit for those without the outcome. This makes the model meaningless and unusable in clinical practice—it can only be applied retrospectively to patients for whom …		Probably Yes	Yes	Yes	Yes	Probably Yes	No	High	Note about item 3.6: The values of predictors were assessed up to the index date (the time of suicide attempt for those with the outcome and the last recorded clinical visit for those without the outcome).		No	Probably No	Yes	Probably No	No	Probably Yes	No	Probably Yes	High	Note about item 4.2: Age is categorised into 3 groups, however it's not clear whether the number and placement of predictor cut points were pre-specified/chosen before data analysis. Since the study hasn't applied proper internal validation and shrinkage techniques either, this item is rated as Probably No. Note about item 4.8: They use a split sample approach (random; 90% training and 10% testin…		High
Su, 2020, Translational Psychiatry	9	M2: 7 days prediction window	Development and internal validation	NA		Yes	Yes	Low	NA		Probably Yes	Yes	Probably No	High	Note on item 2.3: The intended moment of model use for prediction is unclear. The moment of prediction is defined retrospectively by going back from the time of suicide attempt for those with the outcome and the last recorded clinical visit for those without the outcome. This makes the model meaningless and unusable in clinical practice—it can only be applied retrospectively to patients for whom …		Probably Yes	Yes	Yes	Yes	Probably Yes	Yes	Low	NA		No	Probably No	Yes	Probably No	No	Probably Yes	No	Probably Yes	High	Note about item 4.2: Age is categorised into 3 groups, however it's not clear whether the number and placement of predictor cut points were pre-specified/chosen before data analysis. Since the study hasn't applied proper internal validation and shrinkage techniques either, this item is rated as Probably No. Note about item 4.8: They use a split sample approach (random; 90% training and 10% testin…		High
Su, 2020, Translational Psychiatry	9	M3: 14 days prediction window	Development and internal validation	NA		Yes	Yes	Low	NA		Probably Yes	Yes	Probably No	High	Note on item 2.3: The intended moment of model use for prediction is unclear. The moment of prediction is defined retrospectively by going back from the time of suicide attempt for those with the outcome and the last recorded clinical visit for those without the outcome. This makes the model meaningless and unusable in clinical practice—it can only be applied retrospectively to patients for whom …		Probably Yes	Yes	Yes	Yes	Probably Yes	Yes	Low	NA		No	Probably No	Yes	Probably No	No	Probably Yes	No	Probably Yes	High	Note about item 4.2: Age is categorised into 3 groups, however it's not clear whether the number and placement of predictor cut points were pre-specified/chosen before data analysis. Since the study hasn't applied proper internal validation and shrinkage techniques either, this item is rated as Probably No. Note about item 4.8: They use a split sample approach (random; 90% training and 10% testin…		High
Su, 2020, Translational Psychiatry	9	M4: 30 days prediction window	Development and internal validation	NA		Yes	Yes	Low	NA		Probably Yes	Yes	Probably No	High	Note on item 2.3: The intended moment of model use for prediction is unclear. The moment of prediction is defined retrospectively by going back from the time of suicide attempt for those with the outcome and the last recorded clinical visit for those without the outcome. This makes the model meaningless and unusable in clinical practice—it can only be applied retrospectively to patients for whom …		Probably Yes	Yes	Yes	Yes	Probably Yes	Yes	Low	NA		No	Probably No	Yes	Probably No	No	Probably Yes	No	Probably Yes	High	Note about item 4.2: Age is categorised into 3 groups, however it's not clear whether the number and placement of predictor cut points were pre-specified/chosen before data analysis. Since the study hasn't applied proper internal validation and shrinkage techniques either, this item is rated as Probably No. Note about item 4.8: They use a split sample approach (random; 90% training and 10% testin…		High
Su, 2020, Translational Psychiatry	9	M5: 60 days prediction window	Development and internal validation	NA		Yes	Yes	Low	NA		Probably Yes	Yes	Probably No	High	Note on item 2.3: The intended moment of model use for prediction is unclear. The moment of prediction is defined retrospectively by going back from the time of suicide attempt for those with the outcome and the last recorded clinical visit for those without the outcome. This makes the model meaningless and unusable in clinical practice—it can only be applied retrospectively to patients for whom …		Probably Yes	Yes	Yes	Yes	Probably Yes	Yes	Low	NA		No	Probably No	Yes	Probably No	No	Probably Yes	No	Probably Yes	High	Note about item 4.2: Age is categorised into 3 groups, however it's not clear whether the number and placement of predictor cut points were pre-specified/chosen before data analysis. Since the study hasn't applied proper internal validation and shrinkage techniques either, this item is rated as Probably No. Note about item 4.8: They use a split sample approach (random; 90% training and 10% testin…		High
Su, 2020, Translational Psychiatry	9	M6: 90 days prediction window	Development and internal validation	NA		Yes	Yes	Low	NA		Probably Yes	Yes	Probably No	High	Note on item 2.3: The intended moment of model use for prediction is unclear. The moment of prediction is defined retrospectively by going back from the time of suicide attempt for those with the outcome and the last recorded clinical visit for those without the outcome. This makes the model meaningless and unusable in clinical practice—it can only be applied retrospectively to patients for whom …		Probably Yes	Yes	Yes	Yes	Probably Yes	Yes	Low	NA		No	Probably No	Yes	Probably No	No	Probably Yes	No	Probably Yes	High	Note about item 4.2: Age is categorised into 3 groups, however it's not clear whether the number and placement of predictor cut points were pre-specified/chosen before data analysis. Since the study hasn't applied proper internal validation and shrinkage techniques either, this item is rated as Probably No. Note about item 4.8: They use a split sample approach (random; 90% training and 10% testin…		High
Su, 2020, Translational Psychiatry	9	M7: 180 days prediction window	Development and internal validation	NA		Yes	Yes	Low	NA		Probably Yes	Yes	Probably No	High	Note on item 2.3: The intended moment of model use for prediction is unclear. The moment of prediction is defined retrospectively by going back from the time of suicide attempt for those with the outcome and the last recorded clinical visit for those without the outcome. This makes the model meaningless and unusable in clinical practice—it can only be applied retrospectively to patients for whom …		Probably Yes	Yes	Yes	Yes	Probably Yes	Yes	Low	NA		No	Probably No	Yes	Probably No	No	Probably Yes	No	Probably Yes	High	Note about item 4.2: Age is categorised into 3 groups, however it's not clear whether the number and placement of predictor cut points were pre-specified/chosen before data analysis. Since the study hasn't applied proper internal validation and shrinkage techniques either, this item is rated as Probably No. Note about item 4.8: They use a split sample approach (random; 90% training and 10% testin…		High
Su, 2020, Translational Psychiatry	9	M8: 270 days prediction window	Development and internal validation	NA		Yes	Yes	Low	NA		Probably Yes	Yes	Probably No	High	Note on item 2.3: The intended moment of model use for prediction is unclear. The moment of prediction is defined retrospectively by going back from the time of suicide attempt for those with the outcome and the last recorded clinical visit for those without the outcome. This makes the model meaningless and unusable in clinical practice—it can only be applied retrospectively to patients for whom …		Probably Yes	Yes	Yes	Yes	Probably Yes	Yes	Low	NA		No	Probably No	Yes	Probably No	No	Probably Yes	No	Probably Yes	High	Note about item 4.2: Age is categorised into 3 groups, however it's not clear whether the number and placement of predictor cut points were pre-specified/chosen before data analysis. Since the study hasn't applied proper internal validation and shrinkage techniques either, this item is rated as Probably No. Note about item 4.8: They use a split sample approach (random; 90% training and 10% testin…		High
Su, 2020, Translational Psychiatry	9	M9: 365 days prediction window	Development and internal validation	NA		Yes	Yes	Low	NA		Probably Yes	Yes	Probably No	High	Note on item 2.3: The intended moment of model use for prediction is unclear. The moment of prediction is defined retrospectively by going back from the time of suicide attempt for those with the outcome and the last recorded clinical visit for those without the outcome. This makes the model meaningless and unusable in clinical practice—it can only be applied retrospectively to patients for whom …		Probably Yes	Yes	Yes	Yes	Probably Yes	Yes	Low	NA		No	Probably No	Yes	Probably No	No	Probably Yes	No	Probably Yes	High	Note about item 4.2: Age is categorised into 3 groups, however it's not clear whether the number and placement of predictor cut points were pre-specified/chosen before data analysis. Since the study hasn't applied proper internal validation and shrinkage techniques either, this item is rated as Probably No.		High
Iorfino, 2020, PLoS ONE	6	M1: Area Under the Curve Random Forests (AUCRF)	Development and internal validation	NA		Yes	No Information	Unclear	Note on item 1.2: It is not clear how the individuals included in the present study were chosen from the original 6743 people recruited from the BMC youth mental health clinics. In the original cohort description paper they say "[the participants included in the cohort] were prioritised due to the richness of clinical and research data available, as a consequence of their participation in more de…		Yes	Yes	Yes	Low	NA		No Information	No Information	Probably Yes	Probably Yes	No Information	Yes	Unclear	Note about items 3.1 and 3.2: The outcome is defined clearly in the paper however the method of outcome determination is not specified, e.g. it's not clear whether this was via ICD codes, review of clinical notes etc., so these items have been rated as no information.		No	Yes	Probably No	Probably Yes	Yes	No	No	Yes	High	Note about item 4.3: The criteria used for participant selection (from the original BMC Optymise cohort) and the reasons for exclusion are not clear from the paper. Their description of the study flow states that only participants with a follow-up visit within six months of initial visit were included (likely around 30%? excluded). No information is provided on whether the participants with follo…		High
Iorfino, 2020, PLoS ONE	6	M2: Boruta	Development and internal validation	NA		Yes	No Information	Unclear	Note on item 1.2: It is not clear how the individuals included in the present study were chosen from the original 6743 people recruited from the BMC youth mental health clinics. In the original cohort description paper they say "[the participants included in the cohort] were prioritised due to the richness of clinical and research data available, as a consequence of their participation in more de…		Yes	Yes	Yes	Low	NA		No Information	No Information	Probably Yes	Probably Yes	No Information	Yes	Unclear	Note about items 3.1 and 3.2: The outcome is defined clearly in the paper however the method of outcome determination is not specified, e.g. it's not clear whether this was via ICD codes, review of clinical notes etc., so these items have been rated as no information.		No	Yes	Probably No	Probably Yes	Yes	No	No	Yes	High	Note about item 4.3: The criteria used for participant selection (from the original BMC Optymise cohort) and the reasons for exclusion are not clear from the paper. Their description of the study flow states that only participants with a follow-up visit within six months of initial visit were included (likely around 30%? excluded). No information is provided on whether the participants with follo…		High
Iorfino, 2020, PLoS ONE	6	M3: LASSO	Development and internal validation	NA		Yes	No Information	Unclear	Note on item 1.2: It is not clear how the individuals included in the present study were chosen from the original 6743 people recruited from the BMC youth mental health clinics. In the original cohort description paper they say "[the participants included in the cohort] were prioritised due to the richness of clinical and research data available, as a consequence of their participation in more de…		Yes	Yes	Yes	Low	NA		No Information	No Information	Probably Yes	Probably Yes	No Information	Yes	Unclear	Note about items 3.1 and 3.2: The outcome is defined clearly in the paper however the method of outcome determination is not specified, e.g. it's not clear whether this was via ICD codes, review of clinical notes etc., so these items have been rated as no information.		No	Yes	Probably No	Probably Yes	Yes	No	No	Yes	High	Note about item 4.3: The criteria used for participant selection (from the original BMC Optymise cohort) and the reasons for exclusion are not clear from the paper. Their description of the study flow states that only participants with a follow-up visit within six months of initial visit were included (likely around 30%? excluded). No information is provided on whether the participants with follo…		High
Iorfino, 2020, PLoS ONE	6	M4: Elastic net	Development and internal validation	NA		Yes	No Information	Unclear	Note on item 1.2: It is not clear how the individuals included in the present study were chosen from the original 6743 people recruited from the BMC youth mental health clinics. In the original cohort description paper they say "[the participants included in the cohort] were prioritised due to the richness of clinical and research data available, as a consequence of their participation in more de…		Yes	Yes	Yes	Low	NA		No Information	No Information	Probably Yes	Probably Yes	No Information	Yes	Unclear	Note about items 3.1 and 3.2: The outcome is defined clearly in the paper however the method of outcome determination is not specified, e.g. it's not clear whether this was via ICD codes, review of clinical notes etc., so these items have been rated as no information.		No	Yes	Probably No	Probably Yes	Yes	No	No	Yes	High	Note about item 4.3: The criteria used for participant selection (from the original BMC Optymise cohort) and the reasons for exclusion are not clear from the paper. Their description of the study flow states that only participants with a follow-up visit within six months of initial visit were included (likely around 30%? excluded). No information is provided on whether the participants with follo…		High
Iorfino, 2020, PLoS ONE	6	M5: Bayesian Additive Regression Trees (BART)	Development and internal validation	NA		Yes	No Information	Unclear	Note on item 1.2: It is not clear how the individuals included in the present study were chosen from the original 6743 people recruited from the BMC youth mental health clinics. In the original cohort description paper they say "[the participants included in the cohort] were prioritised due to the richness of clinical and research data available, as a consequence of their participation in more de…		Yes	Yes	Yes	Low	NA		No Information	No Information	Probably Yes	Probably Yes	No Information	Yes	Unclear	Note about items 3.1 and 3.2: The outcome is defined clearly in the paper however the method of outcome determination is not specified, e.g. it's not clear whether this was via ICD codes, review of clinical notes etc., so these items have been rated as no information.		No	Yes	Probably No	Probably Yes	Yes	No	No	Yes	High	Note about item 4.3: The criteria used for participant selection (from the original BMC Optymise cohort) and the reasons for exclusion are not clear from the paper. Their description of the study flow states that only participants with a follow-up visit within six months of initial visit were included (likely around 30%? excluded). No information is provided on whether the participants with follo…		High
Iorfino, 2020, PLoS ONE	6	M6: Logistic regression	Development and internal validation	NA		Yes	No Information	Unclear	Note on item 1.2: It is not clear how the individuals included in the present study were chosen from the original 6743 people recruited from the BMC youth mental health clinics. In the original cohort description paper they say "[the participants included in the cohort] were prioritised due to the richness of clinical and research data available, as a consequence of their participation in more de…		Yes	Yes	Yes	Low	NA		No Information	No Information	Probably Yes	Probably Yes	No Information	Yes	Unclear	Note about items 3.1 and 3.2: The outcome is defined clearly in the paper however the method of outcome determination is not specified, e.g. it's not clear whether this was via ICD codes, review of clinical notes etc., so these items have been rated as no information.		No	Yes	Probably No	Probably Yes	Yes	No	No	Yes	High	Note about item 4.3: The criteria used for participant selection (from the original BMC Optymise cohort) and the reasons for exclusion are not clear from the paper. Their description of the study flow states that only participants with a follow-up visit within six months of initial visit were included (likely around 30%? excluded). No information is provided on whether the participants with follo…		High
Walsh, 2017, Clinical Psychological Science	3	M1: 7-day prediction window	Development and internal validation	NA		Yes	No	High	Note on item 1.2: Individuals who had died by suicide (n = 376) were excluded from the analyses, so the prediction model is based on selected healthier participants, including only those who survived their suicide attempt (cases) or did not attempt suicide (controls). This likely leads to selection bias because the study participants represent a selected lower-risk sample of the original populati…		Yes	Yes	Probably No	High	Note on item 2.3: The intended moment of model use for prediction is unclear. The moment of prediction is defined retrospectively by going back from the time of the most recent suicide attempt for those with the outcome or the last recorded clinical encounter for those without the outcome. This makes the model meaningless and unusable in clinical practice—it can only be applied retrospectively to…		Yes	Probably Yes	Yes	Yes	No Information	Yes	Unclear	Note about item 3.5: Outcome status was determined by expert review of clinical records, however it's not specified whether predictor information was available to those determining the oucome. Given the nature of the outcome and the requirement for subjective interpretation, knowledge of predictor results could have influenced outcome determination and led to biased predictive accuracy of the mod…		No	Probably Yes	Yes	Yes	Yes	No	No	Yes	High	Note about item 4.6: Sampling of control participants — the study uses a nested case-control design however the analysis doesn't account for the sampling fractions from the original cohort so absolute outcome probabilities cannot be properly estimated.		High
Walsh, 2017, Clinical Psychological Science	3	M2: 30-day prediction window	Development and internal validation	NA		Yes	No	High	Note on item 1.2: Individuals who had died by suicide (n = 376) were excluded from the analyses, so the prediction model is based on selected healthier participants, including only those who survived their suicide attempt (cases) or did not attempt suicide (controls). This likely leads to selection bias because the study participants represent a selected lower-risk sample of the original populati…		Yes	Yes	Probably No	High	Note on item 2.3: The intended moment of model use for prediction is unclear. The moment of prediction is defined retrospectively by going back from the time of the most recent suicide attempt for those with the outcome or the last recorded clinical encounter for those without the outcome. This makes the model meaningless and unusable in clinical practice—it can only be applied retrospectively to…		Yes	Probably Yes	Yes	Yes	No Information	Yes	Unclear	Note about item 3.5: Outcome status was determined by expert review of clinical records, however it's not specified whether predictor information was available to those determining the oucome. Given the nature of the outcome and the requirement for subjective interpretation, knowledge of predictor results could have influenced outcome determination and led to biased predictive accuracy of the mod…		No	Probably Yes	Yes	Yes	Yes	No	No	Yes	High	Note about item 4.6: Sampling of control participants — the study uses a nested case-control design however the analysis doesn't account for the sampling fractions from the original cohort so absolute outcome probabilities cannot be properly estimated.		High
Walsh, 2017, Clinical Psychological Science	3	M3: 720-day prediction window	Development and internal validation	NA		Yes	No	High	Note on item 1.2: Individuals who had died by suicide (n = 376) were excluded from the analyses, so the prediction model is based on selected healthier participants, including only those who survived their suicide attempt (cases) or did not attempt suicide (controls). This likely leads to selection bias because the study participants represent a selected lower-risk sample of the original populati…		Yes	Yes	Probably No	High	Note on item 2.3: The intended moment of model use for prediction is unclear. The moment of prediction is defined retrospectively by going back from the time of the most recent suicide attempt for those with the outcome or the last recorded clinical encounter for those without the outcome. This makes the model meaningless and unusable in clinical practice—it can only be applied retrospectively to…		Yes	Probably Yes	Yes	Yes	No Information	Yes	Unclear	Note about item 3.5: Outcome status was determined by expert review of clinical records, however it's not specified whether predictor information was available to those determining the oucome. Given the nature of the outcome and the requirement for subjective interpretation, knowledge of predictor results could have influenced outcome determination and led to biased predictive accuracy of the mod…		No	Probably Yes	Yes	Yes	Yes	No	No	Yes	High	Note about item 4.6: Sampling of control participants — the study uses a nested case-control design however the analysis doesn't account for the sampling fractions from the original cohort so absolute outcome probabilities cannot be properly estimated.		High
Walsh, 2018, Journal of Child Psychology and Psychiatry	8	M1: 7-day prediction window	Development and internal validation	NA		Yes	No	High	Note on item 1.2: Individuals who had died by suicide were excluded from the analyses, so the prediction model is based on selected healthier participants, including only those who survived their suicide attempt (cases) or did not attempt suicide (controls). This likely leads to selection bias because the study participants represent a selected lower-risk sample of the original population of pers…		Yes	Yes	Probably No	High	Note on item 2.3: The intended moment of model use for prediction is unclear. The moment of prediction is defined retrospectively by going back from the time of the most recent suicide attempt for those with the outcome or the last recorded clinical encounter for those without the outcome. This makes the model meaningless and unusable in clinical practice—it can only be applied retrospectively to…		Yes	Probably Yes	Yes	Yes	No Information	Yes	Unclear	Note about item 3.5: Outcome status was determined by expert review of clinical records, and predictor information was available to those determining the oucome: "while the chart validators were permitted to read any aspect of the medical record to label the gold standard for model training, this process had no impact on the actual predictive models nor on the predictors used in modeling. These v…		No	No Information	Yes	Yes	Yes	No	No	Yes	High	Note about item 4.2: No information is provided on how predictors were handled in the analysis. Note about item 4.6: Sampling of control participants — the study uses a nested case-control design however the analysis doesn't account for the sampling fractions from the original cohort so absolute outcome probabilities cannot be properly estimated. Note about item 4.7: Calibration — In the main pap…		High
Walsh, 2018, Journal of Child Psychology and Psychiatry	8	M2: 14-day prediction window	Development and internal validation	NA		Yes	No	High	Note on item 1.2: Individuals who had died by suicide were excluded from the analyses, so the prediction model is based on selected healthier participants, including only those who survived their suicide attempt (cases) or did not attempt suicide (controls). This likely leads to selection bias because the study participants represent a selected lower-risk sample of the original population of pers…		Yes	Yes	Probably No	High	Note on item 2.3: The intended moment of model use for prediction is unclear. The moment of prediction is defined retrospectively by going back from the time of the most recent suicide attempt for those with the outcome or the last recorded clinical encounter for those without the outcome. This makes the model meaningless and unusable in clinical practice—it can only be applied retrospectively to…		Yes	Probably Yes	Yes	Yes	No Information	Yes	Unclear	Note about item 3.5: Outcome status was determined by expert review of clinical records, and predictor information was available to those determining the oucome: "while the chart validators were permitted to read any aspect of the medical record to label the gold standard for model training, this process had no impact on the actual predictive models nor on the predictors used in modeling. These v…		No	No Information	Yes	Yes	Yes	No	No	Yes	High	Note about item 4.2: No information is provided on how predictors were handled in the analysis. Note about item 4.6: Sampling of control participants — the study uses a nested case-control design however the analysis doesn't account for the sampling fractions from the original cohort so absolute outcome probabilities cannot be properly estimated. Note about item 4.7: Calibration — In the main pap…		High
Walsh, 2018, Journal of Child Psychology and Psychiatry	8	M3: 30-day prediction window	Development and internal validation	NA		Yes	No	High	Note on item 1.2: Individuals who had died by suicide were excluded from the analyses, so the prediction model is based on selected healthier participants, including only those who survived their suicide attempt (cases) or did not attempt suicide (controls). This likely leads to selection bias because the study participants represent a selected lower-risk sample of the original population of pers…		Yes	Yes	Probably No	High	Note on item 2.3: The intended moment of model use for prediction is unclear. The moment of prediction is defined retrospectively by going back from the time of the most recent suicide attempt for those with the outcome or the last recorded clinical encounter for those without the outcome. This makes the model meaningless and unusable in clinical practice—it can only be applied retrospectively to…		Yes	Probably Yes	Yes	Yes	No Information	Yes	Unclear	Note about item 3.5: Outcome status was determined by expert review of clinical records, and predictor information was available to those determining the oucome: "while the chart validators were permitted to read any aspect of the medical record to label the gold standard for model training, this process had no impact on the actual predictive models nor on the predictors used in modeling. These v…		No	No Information	Yes	Yes	Yes	No	No	Yes	High	Note about item 4.2: No information is provided on how predictors were handled in the analysis. Note about item 4.6: Sampling of control participants — the study uses a nested case-control design however the analysis doesn't account for the sampling fractions from the original cohort so absolute outcome probabilities cannot be properly estimated. Note about item 4.7: Calibration — In the main pap…		High
Walsh, 2018, Journal of Child Psychology and Psychiatry	8	M4: 60-day prediction window	Development and internal validation	NA		Yes	No	High	Note on item 1.2: Individuals who had died by suicide were excluded from the analyses, so the prediction model is based on selected healthier participants, including only those who survived their suicide attempt (cases) or did not attempt suicide (controls). This likely leads to selection bias because the study participants represent a selected lower-risk sample of the original population of pers…		Yes	Yes	Probably No	High	Note on item 2.3: The intended moment of model use for prediction is unclear. The moment of prediction is defined retrospectively by going back from the time of the most recent suicide attempt for those with the outcome or the last recorded clinical encounter for those without the outcome. This makes the model meaningless and unusable in clinical practice—it can only be applied retrospectively to…		Yes	Probably Yes	Yes	Yes	No Information	Yes	Unclear	Note about item 3.5: Outcome status was determined by expert review of clinical records, and predictor information was available to those determining the oucome: "while the chart validators were permitted to read any aspect of the medical record to label the gold standard for model training, this process had no impact on the actual predictive models nor on the predictors used in modeling. These v…		No	No Information	Yes	Yes	Yes	No	No	Yes	High	Note about item 4.2: No information is provided on how predictors were handled in the analysis. Note about item 4.6: Sampling of control participants — the study uses a nested case-control design however the analysis doesn't account for the sampling fractions from the original cohort so absolute outcome probabilities cannot be properly estimated. Note about item 4.7: Calibration — In the main pap…		High
Walsh, 2018, Journal of Child Psychology and Psychiatry	8	M5: 90-day prediction window	Development and internal validation	NA		Yes	No	High	Note on item 1.2: Individuals who had died by suicide were excluded from the analyses, so the prediction model is based on selected healthier participants, including only those who survived their suicide attempt (cases) or did not attempt suicide (controls). This likely leads to selection bias because the study participants represent a selected lower-risk sample of the original population of pers…		Yes	Yes	Probably No	High	Note on item 2.3: The intended moment of model use for prediction is unclear. The moment of prediction is defined retrospectively by going back from the time of the most recent suicide attempt for those with the outcome or the last recorded clinical encounter for those without the outcome. This makes the model meaningless and unusable in clinical practice—it can only be applied retrospectively to…		Yes	Probably Yes	Yes	Yes	No Information	Yes	Unclear	Note about item 3.5: Outcome status was determined by expert review of clinical records, and predictor information was available to those determining the oucome: "while the chart validators were permitted to read any aspect of the medical record to label the gold standard for model training, this process had no impact on the actual predictive models nor on the predictors used in modeling. These v…		No	No Information	Yes	Yes	Yes	No	No	Yes	High	Note about item 4.2: No information is provided on how predictors were handled in the analysis. Note about item 4.6: Sampling of control participants — the study uses a nested case-control design however the analysis doesn't account for the sampling fractions from the original cohort so absolute outcome probabilities cannot be properly estimated. Note about item 4.7: Calibration — In the main pap…		High
Walsh, 2018, Journal of Child Psychology and Psychiatry	8	M6: 180-day prediction window	Development and internal validation	NA		Yes	No	High	Note on item 1.2: Individuals who had died by suicide were excluded from the analyses, so the prediction model is based on selected healthier participants, including only those who survived their suicide attempt (cases) or did not attempt suicide (controls). This likely leads to selection bias because the study participants represent a selected lower-risk sample of the original population of pers…		Yes	Yes	Probably No	High	Note on item 2.3: The intended moment of model use for prediction is unclear. The moment of prediction is defined retrospectively by going back from the time of the most recent suicide attempt for those with the outcome or the last recorded clinical encounter for those without the outcome. This makes the model meaningless and unusable in clinical practice—it can only be applied retrospectively to…		Yes	Probably Yes	Yes	Yes	No Information	Yes	Unclear	Note about item 3.5: Outcome status was determined by expert review of clinical records, and predictor information was available to those determining the oucome: "while the chart validators were permitted to read any aspect of the medical record to label the gold standard for model training, this process had no impact on the actual predictive models nor on the predictors used in modeling. These v…		No	No Information	Yes	Yes	Yes	No	No	Yes	High	Note about item 4.2: No information is provided on how predictors were handled in the analysis. Note about item 4.6: Sampling of control participants — the study uses a nested case-control design however the analysis doesn't account for the sampling fractions from the original cohort so absolute outcome probabilities cannot be properly estimated. Note about item 4.7: Calibration — In the main pap…		High
Walsh, 2018, Journal of Child Psychology and Psychiatry	8	M7: 365-day prediction window	Development and internal validation	NA		Yes	No	High	Note on item 1.2: Individuals who had died by suicide were excluded from the analyses, so the prediction model is based on selected healthier participants, including only those who survived their suicide attempt (cases) or did not attempt suicide (controls). This likely leads to selection bias because the study participants represent a selected lower-risk sample of the original population of pers…		Yes	Yes	Probably No	High	Note on item 2.3: The intended moment of model use for prediction is unclear. The moment of prediction is defined retrospectively by going back from the time of the most recent suicide attempt for those with the outcome or the last recorded clinical encounter for those without the outcome. This makes the model meaningless and unusable in clinical practice—it can only be applied retrospectively to…		Yes	Probably Yes	Yes	Yes	No Information	Yes	Unclear	Note about item 3.5: Outcome status was determined by expert review of clinical records, and predictor information was available to those determining the oucome: "while the chart validators were permitted to read any aspect of the medical record to label the gold standard for model training, this process had no impact on the actual predictive models nor on the predictors used in modeling. These v…		No	No Information	Yes	Yes	Yes	No	No	Yes	High	Note about item 4.2: No information is provided on how predictors were handled in the analysis. Note about item 4.6: Sampling of control participants — the study uses a nested case-control design however the analysis doesn't account for the sampling fractions from the original cohort so absolute outcome probabilities cannot be properly estimated. Note about item 4.7: Calibration — In the main pap…		High
Walsh, 2018, Journal of Child Psychology and Psychiatry	8	M8: 720-day prediction window	Development and internal validation	NA		Yes	No	High	Note on item 1.2: Individuals who had died by suicide were excluded from the analyses, so the prediction model is based on selected healthier participants, including only those who survived their suicide attempt (cases) or did not attempt suicide (controls). This likely leads to selection bias because the study participants represent a selected lower-risk sample of the original population of pers…		Yes	Yes	Probably No	High	Note on item 2.3: The intended moment of model use for prediction is unclear. The moment of prediction is defined retrospectively by going back from the time of the most recent suicide attempt for those with the outcome or the last recorded clinical encounter for those without the outcome. This makes the model meaningless and unusable in clinical practice—it can only be applied retrospectively to…		Yes	Probably Yes	Yes	Yes	No Information	Yes	Unclear	Note about item 3.5: Outcome status was determined by expert review of clinical records, and predictor information was available to those determining the oucome: "while the chart validators were permitted to read any aspect of the medical record to label the gold standard for model training, this process had no impact on the actual predictive models nor on the predictors used in modeling. These v…		No	No Information	Yes	Yes	Yes	No	No	Yes	High	Note about item 4.2: No information is provided on how predictors were handled in the analysis. Note about item 4.6: Sampling of control participants — the study uses a nested case-control design however the analysis doesn't account for the sampling fractions from the original cohort so absolute outcome probabilities cannot be properly estimated. Note about item 4.7: Calibration — In the main pap…		High
McKernan, 2019, Arthritis Care & Research	1	NA	External validation only	Walsh, 2017, Clinical Psychological Science, M2		Yes	No Information	Unclear	Note on item 1.2: It is not explicitly stated whether there were any suicide deaths in the sample which were excluded, or whether all suicide attempts for this patient group happened to be non-fatal. If, similar to Walsh 2017, individuals who had died by suicide were excluded from the analyses, then this item would be at high risk of bias (since at the moment of prediction, identifying participan…		Yes	Yes	Yes	Low	NA		Yes	Probably Yes	Yes	Yes	No Information	Yes	Unclear	Note about item 3.5: Outcome status was determined by expert review of clinical records, however it's not specified whether predictor information was available to those determining the oucome. Given the nature of the outcome and the requirement for subjective interpretation, knowledge of predictor results could have influenced outcome determination and led to biased predictive accuracy of the mod…		No	Probably Yes	Yes	Yes	NA (validation study)	Yes	No	NA (validation study)	High	Note about item 4.7: Calibration — In the methods, they report that they assessed "calibration metrics, including calibration plots, calibration slope/intercept, and scoring rules". However, no measures of calibration are reported in the paper. All they say is "Calibration is an important metric to illustrate whether predicted probabilities reflect true prevalence in a population. The externally …		High
Lenert, 2018, AMIA Annual Symposium Proceedings	1	NA	Development and internal validation	NA		Yes	No	High	Note on item 1.2: individuals who had died by suicide were excluded from the analyses, so the prediction model is based on selected healthier participants, including only those who survived their suicide attempt (cases) or did not attempt suicide (controls). This likely leads to selection bias because the study participants represent a selected lower-risk sample of the original population of pers…		Yes	Yes	Probably No	High	Note on item 2.3: The intended moment of model use for prediction is unclear. The moment of prediction is defined retrospectively by going back from the time of the most recent suicide attempt for those with the outcome or the last recorded clinical encounter for those without the outcome. This makes the model meaningless and unusable in clinical practice—it can only be applied retrospectively to…		Yes	Probably Yes	Yes	Yes	No Information	Yes	Unclear	Note about item 3.5: Outcome status was determined by expert review of clinical records, however it's not specified whether predictor information was available to those determining the oucome. Given the nature of the outcome and the requirement for subjective interpretation, knowledge of predictor results could have influenced outcome determination and led to biased predictive accuracy of the mod…		No	Probably Yes	Probably Yes	Probably Yes	Yes	No	No	Probably Yes	High	Note about item 4.6: Sampling of control participants — the study uses a nested case-control design however the analysis doesn't account for the sampling fractions from the original cohort so absolute outcome probabilities cannot be properly estimated.		High
Miché, 2020, Journal of Affective Disorders	4	M1: Logistic regression	Development and internal validation	NA		Yes	Probably Yes	Low	NA		Yes	Yes	Yes	Low	NA		Yes	Yes	Yes	Probably No	No Information	No Information	High	Note about item 3.4: At T1, only those participants who had conﬁrmed at least one of the major depressive disorder stem questions were asked the suicide attempt (SA) question (unavailable baseline data on lifetime SA was set to “no SA”), whereas at both T2 and T3, all participants were asked the SA question (T2: lifetime, T3: since last interview). Note about item 3.5: it is unclear whether the i…		No	Yes	Probably Yes	Probably Yes	Yes	No	No	Yes	High	Note about item 4.3: They excluded n = 224 participants from the sample due to lack of any follow-up data. They haven't provided any information on the characteristics of those lost to follow-up, but this was a small proportion of the sample (7%), so risk of bias due to attrition is likely to be small. Note about item 4.4: Although they use complete case analysis, only 4 participants (0.14%) had …		High
Miché, 2020, Journal of Affective Disorders	4	M2: LASSO	Development and internal validation	NA		Yes	Probably Yes	Low	NA		Yes	Yes	Yes	Low	NA		Yes	Yes	Yes	Probably No	No Information	No Information	High	Note about item 3.4: At T1, only those participants who had conﬁrmed at least one of the major depressive disorder stem questions were asked the suicide attempt (SA) question (unavailable baseline data on lifetime SA was set to “no SA”), whereas at both T2 and T3, all participants were asked the SA question (T2: lifetime, T3: since last interview). Note about item 3.5: it is unclear whether the i…		No	Yes	Probably Yes	Probably Yes	Yes	No	No	Yes	High	Note about item 4.3: They excluded n = 224 participants from the sample due to lack of any follow-up data. They haven't provided any information on the characteristics of those lost to follow-up, but this was a small proportion of the sample (7%), so risk of bias due to attrition is likely to be small. Note about item 4.4: Although they use complete case analysis, only 4 participants (0.14%) had …		High
Miché, 2020, Journal of Affective Disorders	4	M3: Ridge	Development and internal validation	NA		Yes	Probably Yes	Low	NA		Yes	Yes	Yes	Low	NA		Yes	Yes	Yes	Probably No	No Information	No Information	High	Note about item 3.4: At T1, only those participants who had conﬁrmed at least one of the major depressive disorder stem questions were asked the suicide attempt (SA) question (unavailable baseline data on lifetime SA was set to “no SA”), whereas at both T2 and T3, all participants were asked the SA question (T2: lifetime, T3: since last interview). Note about item 3.5: it is unclear whether the i…		No	Yes	Probably Yes	Probably Yes	Yes	No	No	Yes	High	Note about item 4.3: They excluded n = 224 participants from the sample due to lack of any follow-up data. They haven't provided any information on the characteristics of those lost to follow-up, but this was a small proportion of the sample (7%), so risk of bias due to attrition is likely to be small. Note about item 4.4: Although they use complete case analysis, only 4 participants (0.14%) had …		High
Miché, 2020, Journal of Affective Disorders	4	M4: Random forest	Development and internal validation	NA		Yes	Probably Yes	Low	NA		Yes	Yes	Yes	Low	NA		Yes	Yes	Yes	Probably No	No Information	No Information	High	Note about item 3.4: At T1, only those participants who had conﬁrmed at least one of the major depressive disorder stem questions were asked the suicide attempt (SA) question (unavailable baseline data on lifetime SA was set to “no SA”), whereas at both T2 and T3, all participants were asked the SA question (T2: lifetime, T3: since last interview). Note about item 3.5: it is unclear whether the i…		No	Yes	Probably Yes	Probably Yes	Yes	No	No	Yes	High	Note about item 4.3: They excluded n = 224 participants from the sample due to lack of any follow-up data. They haven't provided any information on the characteristics of those lost to follow-up, but this was a small proportion of the sample (7%), so risk of bias due to attrition is likely to be small. Note about item 4.4: Although they use complete case analysis, only 4 participants (0.14%) had …		High
Barak-Corren, 2017, American Journal of Psychiatry	2	M1: men	Development and internal validation	NA		Yes	Yes	Low	NA		Probably Yes	Yes	Probably No	High	Note on item 2.3: The intended moment of model use for prediction is unclear. In the 'Model Development' section of Methods they say: "Data were collected up to but not including the ﬁrst suicidal event for the case subjects and for all observed time periods for the control subjects." And in the 'Model Validation' section of Methods they say: "For each patient, we calculated an overall risk score…		Yes	Yes	Yes	Yes	Probably Yes	No	High	Note about item 3.6: The values of predictors were assessed up to the first suicidal event for case subjects (those with the outcome) and for all observed time periods for the control subjects (those without the outcome).		Probably No	No	Yes	Probably No	Yes	Probably Yes	No	No	High	Note about item 4.1: Although the estimated EPP is larger than 10, this is based on the number of predictor parameters presented in the paper (317, i.e. demographics + top 100 diagnoses, medications, and lab results), which is an underestimate of the number of parameters included in the model (the true number was probably much larger than this). Therefore, this item is rated as Probably No. Note …		High
Barak-Corren, 2017, American Journal of Psychiatry	2	M2: women	Development and internal validation	NA		Yes	Yes	Low	NA		Probably Yes	Yes	Probably No	High	Note on item 2.3: The intended moment of model use for prediction is unclear. In the 'Model Development' section of Methods they say: "Data were collected up to but not including the ﬁrst suicidal event for the case subjects and for all observed time periods for the control subjects." And in the 'Model Validation' section of Methods they say: "For each patient, we calculated an overall risk score…		Yes	Yes	Yes	Yes	Probably Yes	No	High	Note about item 3.6: The values of predictors were assessed up to the first suicidal event for case subjects (those with the outcome) and for all observed time periods for the control subjects (those without the outcome).		Probably No	No	Yes	Probably No	Yes	Probably Yes	No	No	High	Note about item 4.1: Although the estimated EPP is larger than 10, this is based on the number of predictor parameters presented in the paper (317, i.e. demographics + top 100 diagnoses, medications, and lab results), which is an underestimate of the number of parameters included in the model (the true number was probably much larger than this). Therefore, this item is rated as Probably No. Note …		High
Barak-Corren, 2020, JAMA Network Open	5	M1: Partners HealthCare System	Development and internal validation	NA		Yes	Yes	Low	NA		Probably Yes	Yes	Probably No	High	Note on item 2.3: The intended moment of model use for prediction is unclear. They say “Data were collected up to but not including the first suicidal event for the case patients and for all observed time periods for noncases”. For model evaluation, they say “We then calculated the cumulative risk score over time for each individual, summing these partial risk scores in the order that they were r…		Probably Yes	Yes	Yes	Yes	Probably Yes	No	High	Note about item 3.6: Data were collected up to but not including the first suicidal event for the case patients (those with the outcome) and for all observed time periods for noncases (those without the outcome).		No	No	Yes	Probably No	Yes	No	No	No	High	Note about item 4.2: "To simplify the modeling procedure, each predictor was counted only at its first occurrence and was represented as a binary yes or no variable". Note about item 4.3: They excluded 10,688 patients (0.29%) due to lack of historical data (as their ﬁrst recorded encounter was for suicidal behavior). However, exclusion of these participants is appropriate and does not lead to ris…		High
Barak-Corren, 2020, JAMA Network Open	5	M2: Boston Medical Center (BMC)	Development and internal validation	NA		Yes	Yes	Low	NA		Probably Yes	Yes	Probably No	High	Note on item 2.3: The intended moment of model use for prediction is unclear. They say “Data were collected up to but not including the first suicidal event for the case patients and for all observed time periods for noncases”. For model evaluation, they say “We then calculated the cumulative risk score over time for each individual, summing these partial risk scores in the order that they were r…		Probably Yes	Yes	Yes	Yes	Probably Yes	No	High	Note about item 3.6: Data were collected up to but not including the first suicidal event for the case patients (those with the outcome) and for all observed time periods for noncases (those without the outcome).		No	No	Yes	Probably No	Yes	No	No	No	High	Note about item 4.2: "To simplify the modeling procedure, each predictor was counted only at its first occurrence and was represented as a binary yes or no variable". Note about item 4.3: They excluded 10,688 patients (0.29%) due to lack of historical data (as their ﬁrst recorded encounter was for suicidal behavior). However, exclusion of these participants is appropriate and does not lead to ris…		High
Barak-Corren, 2020, JAMA Network Open	5	M3: Wake Forest Medical Center (WF)	Development and internal validation	NA		Yes	Yes	Low	NA		Probably Yes	Yes	Probably No	High	Note on item 2.3: The intended moment of model use for prediction is unclear. They say “Data were collected up to but not including the first suicidal event for the case patients and for all observed time periods for noncases”. For model evaluation, they say “We then calculated the cumulative risk score over time for each individual, summing these partial risk scores in the order that they were r…		Probably Yes	Yes	Yes	Yes	Probably Yes	No	High	Note about item 3.6: Data were collected up to but not including the first suicidal event for the case patients (those with the outcome) and for all observed time periods for noncases (those without the outcome).		No	No	Yes	Probably No	Yes	No	No	No	High	Note about item 4.2: "To simplify the modeling procedure, each predictor was counted only at its first occurrence and was represented as a binary yes or no variable". Note about item 4.3: They excluded 10,688 patients (0.29%) due to lack of historical data (as their ﬁrst recorded encounter was for suicidal behavior). However, exclusion of these participants is appropriate and does not lead to ris…		High
Barak-Corren, 2020, JAMA Network Open	5	M4: The University of Texas Health Science Center	Development and internal validation	NA		Yes	Yes	Low	NA		Probably Yes	Yes	Probably No	High	Note on item 2.3: The intended moment of model use for prediction is unclear. They say “Data were collected up to but not including the first suicidal event for the case patients and for all observed time periods for noncases”. For model evaluation, they say “We then calculated the cumulative risk score over time for each individual, summing these partial risk scores in the order that they were r…		Probably Yes	Yes	Yes	Yes	Probably Yes	No	High	Note about item 3.6: Data were collected up to but not including the first suicidal event for the case patients (those with the outcome) and for all observed time periods for noncases (those without the outcome).		No	No	Yes	Probably No	Yes	No	No	No	High	Note about item 4.2: "To simplify the modeling procedure, each predictor was counted only at its first occurrence and was represented as a binary yes or no variable". Note about item 4.3: They excluded 10,688 patients (0.29%) due to lack of historical data (as their ﬁrst recorded encounter was for suicidal behavior). However, exclusion of these participants is appropriate and does not lead to ris…		High
Barak-Corren, 2020, JAMA Network Open	5	M5: Boston Children’s Hospital (BCH)	Development and internal validation	NA		Yes	Yes	Low	NA		Probably Yes	Yes	Probably No	High	Note on item 2.3: The intended moment of model use for prediction is unclear. They say “Data were collected up to but not including the first suicidal event for the case patients and for all observed time periods for noncases”. For model evaluation, they say “We then calculated the cumulative risk score over time for each individual, summing these partial risk scores in the order that they were r…		Probably Yes	Yes	Yes	Yes	Probably Yes	No	High	Note about item 3.6: Data were collected up to but not including the first suicidal event for the case patients (those with the outcome) and for all observed time periods for noncases (those without the outcome).		No	No	Yes	Probably No	Yes	No	No	No	High	Note about item 4.2: "To simplify the modeling procedure, each predictor was counted only at its first occurrence and was represented as a binary yes or no variable". Note about item 4.3: They excluded 10,688 patients (0.29%) due to lack of historical data (as their ﬁrst recorded encounter was for suicidal behavior). However, exclusion of these participants is appropriate and does not lead to ris…		High
Bayramli, 2022, Journal of the American Medical Informatics Association	1	NA	Development and internal validation	NA		Yes	Yes	Low	NA		Probably Yes	Yes	Probably Yes	Low	NA		Probably Yes	Yes	Yes	Yes	Probably Yes	No Information	Unclear	Note about item 3.6: The time interval between the moment of predictor assessment and outcome determination is unclear and varies between participants. This could alter the number of events that would be detected so this item is rated as unclear risk of bias.		No	No Information	Yes	Probably No	No	No	No	No	High	Note about item 4.2: No information is provided on how predictors (> 45,000) were handled in the analysis. Note about item 4.6: Sampling of control participants — class imbalance correction is applied (artificially inflating outcome prevalence to 20%) and this is not adjusted for. Clustering — the analysis could include multiple visits per person ("For developing the RF models, the sampled datase…		High
Chen, 2020, PLOS Medicine	2	M1: 30-day prediction horizon	Development and internal validation	NA		Yes	Yes	Low	NA		Probably Yes	Yes	Yes	Low	NA		Yes	Yes	Yes	Yes	Probably Yes	Yes	Low	NA		No Information	Probably No	Yes	Probably No	Yes	No	Yes	No	High	Note about item 4.2: "Age at the visit and family income were treated as continuous variables and rescaled to the range of 0 to 1. The other predictors were treated as binary or categorical." At least three continuous predictors are categoried (Education before the visit, Mother’s education before the visit, Father’s education before the visit), and it is not clear how the cut points were chosen.…		High
Chen, 2020, PLOS Medicine	2	M2: 90-day prediction horizon	Development and internal validation	NA		Yes	Yes	Low	NA		Probably Yes	Yes	Yes	Low	NA		Yes	Yes	Yes	Yes	Probably Yes	Yes	Low	NA		No Information	Probably No	Yes	Probably No	Yes	No	Yes	No	High	Note about item 4.2: "Age at the visit and family income were treated as continuous variables and rescaled to the range of 0 to 1. The other predictors were treated as binary or categorical." At least three continuous predictors are categoried (Education before the visit, Mother’s education before the visit, Father’s education before the visit), and it is not clear how the cut points were chosen.…		High
Coley, 2021, Biometrical Journal	4	M1: Logistic regression with LASSO, Person-level training/ test split, person-level cross-validation, and observed cluster analysis for prediction model estimation	Development internal validation and external validation	NA		Yes	Yes	Low	NA		Probably Yes	Yes	Yes	Low	NA		Yes	Yes	Yes	Yes	Probably Yes	Yes	Low	NA		No	Probably No	Probably Yes	Probably No	Yes	Probably Yes	No	No	High	Note about item 4.2: Some continuous predictors are dichosotmised/categorised (e.g. neighbourhood income, neighbourhood education, age, PHQ9, maximum PHQ9 value), and it is not clear how the groupings/cut points were chosen. Since the study hasn't applied proper internal validation either, this item is rated as Probably No. Note about item 4.3: Patients with non-suicide related deaths during the …		High
Coley, 2021, Biometrical Journal	4	M2: Random forest, Person-level training/ test split, person-level cross-validation, and observed cluster analysis for prediction model estimation	Development internal validation and external validation	NA		Yes	Yes	Low	NA		Probably Yes	Yes	Yes	Low	NA		Yes	Yes	Yes	Yes	Probably Yes	Yes	Low	NA		No	Probably No	Probably Yes	Probably No	Yes	Probably Yes	No	No	High	Note about item 4.2: Some continuous predictors are dichosotmised/categorised (e.g. neighbourhood income, neighbourhood education, age, PHQ9, maximum PHQ9 value), and it is not clear how the groupings/cut points were chosen. Since the study hasn't applied proper internal validation either, this item is rated as Probably No. Note about item 4.3: Patients with non-suicide related deaths during the …		High
Coley, 2021, Biometrical Journal	4	M3: Logistic regression with LASSO, Person-level training/ test split, person-level cross-validation, and within cluster resampling for prediction model estimation	Development internal validation and external validation	NA		Yes	Yes	Low	NA		Probably Yes	Yes	Yes	Low	NA		Yes	Yes	Yes	Yes	Probably Yes	Yes	Low	NA		No	Probably No	Probably Yes	Probably No	Yes	Probably Yes	No	No	High	Note about item 4.2: Some continuous predictors are dichosotmised/categorised (e.g. neighbourhood income, neighbourhood education, age, PHQ9, maximum PHQ9 value), and it is not clear how the groupings/cut points were chosen. Since the study hasn't applied proper internal validation either, this item is rated as Probably No. Note about item 4.3: Patients with non-suicide related deaths during the …		High
Coley, 2021, Biometrical Journal	4	M4: Random forest, Person-level training/ test split, person-level cross-validation, and within cluster resampling for prediction model estimation	Development internal validation and external validation	NA		Yes	Yes	Low	NA		Probably Yes	Yes	Yes	Low	NA		Yes	Yes	Yes	Yes	Probably Yes	Yes	Low	NA		No	Probably No	Probably Yes	Probably No	Yes	Probably Yes	No	No	High	Note about item 4.2: Some continuous predictors are dichosotmised/categorised (e.g. neighbourhood income, neighbourhood education, age, PHQ9, maximum PHQ9 value), and it is not clear how the groupings/cut points were chosen. Since the study hasn't applied proper internal validation either, this item is rated as Probably No. Note about item 4.3: Patients with non-suicide related deaths during the …		High
Coley, 2021, Biometrical Journal	4	Validation of M1: Logistic regression with LASSO, Person-level training/ test split, person-level cross-validation, and observed cluster analysis for prediction model estimation	Development internal validation and external validation	Coley, 2021, Biometrical Journal, M1		Yes	Yes	Low	NA		Probably Yes	Yes	Yes	Low	NA		Yes	Yes	Yes	Yes	Probably Yes	Yes	Low	NA		Yes	Yes	Probably Yes	Probably No	NA (validation study)	Probably Yes	No	NA (validation study)	High	Note about item 4.1: Although the number of participants with the outcome (i.e. individuals with any suicide attempt) is not specified for the prospective validation dataset, the number of unique events is 6678, which is orders of magnitude larger than the required sample size for external validation studies according to PROBAST (≥100). Therefore, the number of participants with the outcome can b…		High
Coley, 2021, Biometrical Journal	4	Validation of M2: Random forest, Person-level training/ test split, person-level cross-validation, and observed cluster analysis for prediction model estimation	Development internal validation and external validation	Coley, 2021, Biometrical Journal, M2		Yes	Yes	Low	NA		Probably Yes	Yes	Yes	Low	NA		Yes	Yes	Yes	Yes	Probably Yes	Yes	Low	NA		Yes	Yes	Probably Yes	Probably No	NA (validation study)	Probably Yes	No	NA (validation study)	High	Note about item 4.1: Although the number of participants with the outcome (i.e. individuals with any suicide attempt) is not specified for the prospective validation dataset, the number of unique events is 6678, which is orders of magnitude larger than the required sample size for external validation studies according to PROBAST (≥100). Therefore, the number of participants with the outcome can b…		High
Coley, 2021, Biometrical Journal	4	Validation of M3: Logistic regression with LASSO, Person-level training/ test split, person-level cross-validation, and within cluster resampling for prediction model estimation	Development internal validation and external validation	Coley, 2021, Biometrical Journal, M3		Yes	Yes	Low	NA		Probably Yes	Yes	Yes	Low	NA		Yes	Yes	Yes	Yes	Probably Yes	Yes	Low	NA		Yes	Yes	Probably Yes	Probably No	NA (validation study)	Probably Yes	No	NA (validation study)	High	Note about item 4.1: Although the number of participants with the outcome (i.e. individuals with any suicide attempt) is not specified for the prospective validation dataset, the number of unique events is 6678, which is orders of magnitude larger than the required sample size for external validation studies according to PROBAST (≥100). Therefore, the number of participants with the outcome can b…		High
Coley, 2021, Biometrical Journal	4	Validation of M4: Random forest, Person-level training/ test split, person-level cross-validation, and within cluster resampling for prediction model estimation	Development internal validation and external validation	Coley, 2021, Biometrical Journal, M4		Yes	Yes	Low	NA		Probably Yes	Yes	Yes	Low	NA		Yes	Yes	Yes	Yes	Probably Yes	Yes	Low	NA		Yes	Yes	Probably Yes	Probably No	NA (validation study)	Probably Yes	No	NA (validation study)	High	Note about item 4.1: Although the number of participants with the outcome (i.e. individuals with any suicide attempt) is not specified for the prospective validation dataset, the number of unique events is 6678, which is orders of magnitude larger than the required sample size for external validation studies according to PROBAST (≥100). Therefore, the number of participants with the outcome can b…		High
Simon, 2018, American Journal of Psychiatry	4	M1: Mental health specialty visits, Suicide attempt	Development and internal validation	NA		Yes	Probably Yes	Low	NA		Probably Yes	Yes	Yes	Low	NA		Yes	Yes	Yes	Yes	Probably Yes	Yes	Low	NA		Probably Yes	Probably No	Probably Yes	Probably No	Yes	Probably Yes	No	No	High	Note about item 4.1: The number of outcome events is only reported at the visit-level (i.e. number of visits followed by suicide attempt/death within 90 days). Based on the visit-level number EPP = 130. Although the visit-level number of events is a very strong overestimation of the number of participants with the outcome, because the value here is so large —an order of magnitude larger than the …		High
Simon, 2018, American Journal of Psychiatry	4	M2: Mental health specialty visits, Suicide death	Development and internal validation	NA		Yes	Yes	Low	NA		Probably Yes	Yes	Yes	Low	NA		Yes	Yes	Yes	Yes	Probably Yes	Yes	Low	NA		No	Probably No	Yes	Probably No	Yes	Probably Yes	No	No	High	Note about item 4.1: Although the number of outcome events is only reported at the visit-level (i.e. number of visits followed by suicide attempt/death within 90 days), even based on the visit-level number (which is a strong overestimation of the number of participants with the outcome) EPP is < 10. Note about item 4.2: Some continuous predictors are dichosotmised/categorised (e.g. neighbourhood …		High
Simon, 2018, American Journal of Psychiatry	4	M3: Primary care visits, Suicide attempt	Development and internal validation	NA		Yes	Probably Yes	Low	NA		Probably Yes	Yes	Yes	Low	NA		Yes	Yes	Yes	Yes	Probably Yes	Yes	Low	NA		No Information	Probably No	Probably Yes	Probably No	Yes	Probably Yes	No	No	High	Note about item 4.2: Some continuous predictors are dichosotmised/categorised (e.g. neighbourhood income, neighbourhood education, age, PHQ9, maximum PHQ9 value), and it is not clear how the groupings/cut points were chosen. Since the study hasn't applied proper internal validation either, this item is rated as Probably No. Note about item 4.3: Patients who were disenrolled from the health system…		High
Simon, 2018, American Journal of Psychiatry	4	M4: Primary care visits, Suicide death	Development and internal validation	NA		Yes	Yes	Low	NA		Probably Yes	Yes	Yes	Low	NA		Yes	Yes	Yes	Yes	Probably Yes	Yes	Low	NA		No	Probably No	Yes	Probably No	Yes	Probably Yes	No	No	High	Note about item 4.1: Although the number of outcome events is only reported at the visit-level (i.e. number of visits followed by suicide attempt/death within 90 days), even based on the visit-level number (which is a strong overestimation of the number of participants with the outcome) EPP is < 10. Note about item 4.2: Some continuous predictors are dichosotmised/categorised (e.g. neighbourhood …		High
Simon, 2019, Journal of the American Medical Informatics Association	4	M1: Mental health specialty visits, Suicide attempt (proposed model: Model 1)	Development and internal validation	NA		Yes	Yes	Low	NA		Probably Yes	Yes	Yes	Low	NA		Yes	Yes	Yes	Yes	Probably Yes	Yes	Low	NA		Probably Yes	Probably No	Yes	Probably No	Yes	Probably Yes	No	No	High	Note about item 4.1: The number of outcome events is only reported at the visit-level (i.e. number of visits followed by suicide attempt/death within 90 days). Based on the visit-level number EPP > 130 (the number of candidate predictor parameters here is smaller than 320 given that not all predictors were considered for inclusion in Model 1, and the EPP value of 130 has been calculated using 320…		High
Simon, 2019, Journal of the American Medical Informatics Association	4	M2: Mental health specialty visits, Suicide death (proposed model: Model 2)	Development and internal validation	NA		Yes	Yes	Low	NA		Probably Yes	Yes	Yes	Low	NA		Yes	Yes	Yes	Yes	Probably Yes	Yes	Low	NA		Probably No	Probably No	Yes	Probably No	Yes	Probably Yes	No	No	High	Note about item 4.1: Although the number of outcome events is only reported at the visit-level (i.e. number of visits followed by suicide attempt/death within 90 days), even based on the visit-level number (which is a strong overestimation of the number of participants with the outcome) EPP is < 10. NB: the number of candidate predictor parameters here is smaller than 320, so the EPP value based …		High
Penfold, 2021, Journal of Affective Disorders	6	M1: Mental health specialty visits, Newly-Learned model	Development and internal validation	NA		Yes	Yes	Low	NA		Probably Yes	Yes	Yes	Low	NA		Yes	Yes	Yes	Yes	Probably Yes	Yes	Low	NA		No Information	Probably No	Probably Yes	Probably No	Yes	Probably Yes	No	No	High	Note about item 4.2: Although the full list of candidate predictors and how they were handled in the modelling is not reported, in the methods they say that "Predictors were represented as dichotomous indicators."		High
Penfold, 2021, Journal of Affective Disorders	6	M2: Mental health specialty visits, Recalibrated model	External validation with model updating	Simon, 2018, American Journal of Psychiatry, M1		Yes	Yes	Low	NA		Probably Yes	Yes	Yes	Low	NA		Yes	Yes	Yes	Yes	Probably Yes	Yes	Low	NA		Probably Yes	Probably Yes	Probably Yes	Probably No	NA (validation study)	Probably Yes	No	NA (validation study)	High	Note about item 4.1: The number of outcome events is only reported at the visit-level (i.e. number of visits followed by suicide attempt/death within 90 days). The visit-level number is ≤4915. Although the visit-level number of events is a very strong overestimation of the number of participants with the outcome, because the value here is so large —an order of magnitude larger than the required v…		High
Penfold, 2021, Journal of Affective Disorders	6	M3: Mental health specialty visits, Existing model	External validation only	Simon, 2018, American Journal of Psychiatry, M1		Yes	Yes	Low	NA		Probably Yes	Yes	Yes	Low	NA		Yes	Yes	Yes	Yes	Probably Yes	Yes	Low	NA		Probably Yes	Probably Yes	Probably Yes	Probably No	NA (validation study)	Probably Yes	No	NA (validation study)	High	Note about item 4.1: The number of outcome events is only reported at the visit-level (i.e. number of visits followed by suicide attempt/death within 90 days). The visit-level number is ≤4915. Although the visit-level number of events is a very strong overestimation of the number of participants with the outcome, because the value here is so large —an order of magnitude larger than the required v…		High
Penfold, 2021, Journal of Affective Disorders	6	M4: Primary care visits, Newly-Learned model	Development and internal validation	NA		Yes	Yes	Low	NA		Probably Yes	Yes	Yes	Low	NA		Yes	Yes	Yes	Yes	Probably Yes	Yes	Low	NA		No	Probably No	Probably Yes	Probably No	Yes	Probably Yes	No	No	High	Note about item 4.1: Although the number of outcome events is only reported at the visit-level (i.e. number of visits followed by suicide attempt/death within 90 days), even based on the visit-level number (which is a strong overestimation of the number of participants with the outcome) EPP is < 10. Note about item 4.2: Although the full list of candidate predictors and how they were handled in t…		High
Penfold, 2021, Journal of Affective Disorders	6	M5: Primary care visits, Recalibrated model	External validation with model updating	Simon, 2018, American Journal of Psychiatry, M3		Yes	Yes	Low	NA		Probably Yes	Yes	Yes	Low	NA		Yes	Yes	Yes	Yes	Probably Yes	Yes	Low	NA		Probably Yes	Probably Yes	Probably Yes	Probably No	NA (validation study)	Probably Yes	No	NA (validation study)	High	Note about item 4.1: The number of outcome events is only reported at the visit-level (i.e. number of visits followed by suicide attempt/death within 90 days). The visit-level number is ≤1016. Although the visit-level number of events is a very strong overestimation of the number of participants with the outcome, because the value here is so large —an order of magnitude larger than the required v…		High
Penfold, 2021, Journal of Affective Disorders	6	M6: Primary care visits, Existing model	External validation only	Simon, 2018, American Journal of Psychiatry, M3		Yes	Yes	Low	NA		Probably Yes	Yes	Yes	Low	NA		Yes	Yes	Yes	Yes	Probably Yes	Yes	Low	NA		Probably Yes	Probably Yes	Probably Yes	Probably No	NA (validation study)	Probably Yes	No	NA (validation study)	High	Note about item 4.1: The number of outcome events is only reported at the visit-level (i.e. number of visits followed by suicide attempt/death within 90 days). The visit-level number is ≤1016. Although the visit-level number of events is a very strong overestimation of the number of participants with the outcome, because the value here is so large —an order of magnitude larger than the required v…		High
Coley, 2021, JAMA Psychiatry	2	M1: Logistic regression with LASSO	Development and internal validation	NA		Yes	Yes	Low	NA		Probably Yes	Yes	Yes	Low	NA		Yes	Yes	Yes	Yes	Probably Yes	Yes	Low	NA		No	Probably No	Probably Yes	Probably No	Yes	No	No	No	High	Note about item 4.2: Some continuous predictors are dichosotmised/categorised (e.g. neighbourhood income, neighbourhood education, age, PHQ9, maximum PHQ9 value), and it is not clear how the groupings/cut points were chosen. Since the study hasn't applied proper internal validation either, this item is rated as Probably No. Note about item 4.6: Censoring: In the supplement they say "First, censor…		High
Coley, 2021, JAMA Psychiatry	2	M2: Random forest	Development and internal validation	NA		Yes	Yes	Low	NA		Probably Yes	Yes	Yes	Low	NA		Yes	Yes	Yes	Yes	Probably Yes	Yes	Low	NA		No	Probably No	Probably Yes	Probably No	Yes	No	No	No	High	Note about item 4.2: Some continuous predictors are dichosotmised/categorised (e.g. neighbourhood income, neighbourhood education, age, PHQ9, maximum PHQ9 value), and it is not clear how the groupings/cut points were chosen. Since the study hasn't applied proper internal validation either, this item is rated as Probably No. Note about item 4.6: Censoring: In the supplement they say "First, censor…		High
van Mens, 2020, Journal of Affective Disorders	1	NA	Development and internal validation	NA		Yes	Probably Yes	Low	NA		Yes	Yes	Yes	Low	NA		Yes	Yes	Yes	Yes	No Information	Yes	Unclear	NA		No	Probably Yes	Probably No	Probably No	Yes	No	No	No	High	Note about item 4.3: ~31% of participants were lost to follow-up. In the supplement they have a section comparing those who dropped out with completers on a range of baseline measures, and there are significant differences between the two groups on several of the variables. They do not discuss this in the paper at all, and it is difficult to determine from the information provided whether the exc…		High
van Mens, 2020, Internet Interventions	1	NA	Development and internal validation	NA		No	Probably No	High	Note on item 1.1: The study design can technically be classed as 'nested case-control', as the sample is nested within registry data which is a proper cohort. However, the selection of controls is not random, and the way they have defined their cases and controls puts the study at risk of bias. The model is distinguishing those who will attempt/die from suicide from those who will have a psycholo…		Probably Yes	Yes	Probably No	High	Note on item 2.3: The moment of prediction is unclear, but the predictors include information about primary care service use in the 12 months before the event (suicide/suicide attempt for cases; psychological-related registration for controls). Therefore, the models included data up to the day before the event. This makes the model meaningless and unusable in clinical practice—it can only be appl…		Yes	Yes	Yes	Yes	Probably Yes	No	High	Note about item 3.6: The values of predictors were assessed up to the first suicidal event for cases (those with the outcome) or up to the control event (psychological-related registration) for controls (those without the outcome).		No Information	No Information	Probably Yes	Probably No	Yes	No	No	No	High	Note about item 4.6: Sampling of control participants — class imbalance correction (under-sampling controls) is applied (artificially inflating outcome prevalence to 17%) and this is not adjusted for.		High
García de la Garza, 2021, JAMA Psychiatry	1	NA	Development and internal validation	NA		Yes	Yes	Low	NA		Probably No	Yes	Yes	High	Note on item 2.1: Not all participants were asked all the survey questions — "The wave 1 survey contained 2805 separate questions. To reduce interview burden, participants skipped entire sections based on their responses to gate questions... For each wave 1 participant, there were between 643 and 2985 available features." For example, "wave 1 suicide symptoms were only asked of participants who e…		Probably Yes	Yes	Yes	Yes	No Information	Yes	Unclear	NA		No	Probably No	Probably Yes	Probably No	Yes	No	Probably No	Probably Yes	High	Note about item 4.2: They "classified features as categorical (i.e., one category for each response option) unless there was evidence the feature should be considered ordered or continuous. We defined features as ordered or continuous if there were more than 20 response ordered values (e.g., “What is your weight in pounds?”) or the label of the question included “number” as part of its name or de…		High
Bernecker, 2019, Behaviour Research and Therapy	3	M1: first-stage model (using administrative characteristics to predict subsequent suicide attempts among Regular Army soldiers who denied lifetime suicidal ideation in the Consolidated All-Army Survey)	Development only	NA		Yes	Yes	Low	NA		Probably Yes	Yes	No Information	Unclear	Note on item 2.3: One of the predictors included in the model is 'months since survey'. It's unclear what this variable is referring to (i.e. what is the reference time point), but since the predictor values were all defined as of the month of survey, this is unlikely to be available at the intended moment of model use.		Yes	Yes	Yes	Yes	Probably Yes	No Information	Unclear	Note about item 3.6: The time interval between the moment of predictor assessment and outcome determination varies between participants. This could alter the number of events that would be detected so this item is rated as unclear risk of bias.		Probably No	No Information	Probably Yes	Probably No	Probably Yes	Probably Yes	No	No	High	Note about item 4.2: Unclear how continuous and categorical predictors were handled in the analysis, but from the final model presented in Table 1 it looks like at least some of the categorical predictors were dichotomised, and it's unclear how the groups were defined. Note about item 4.6: suicide deaths were censored, which makes the interpretation of the predicted risks problematic, however the…		High
Bernecker, 2019, Behaviour Research and Therapy	3	M2: second-stage logistic model (predicting prospective suicide attempts among the high-risk subsample of Regular Army soldiers who denied lifetime suicidal ideation in the Consolidated All-Army Survey, identified using the first-stage model)	Development and internal validation	NA		Yes	Yes	Low	NA		Probably Yes	Yes	No Information	Unclear	Note on item 2.3: One of the predictors included in the model is 'months since survey'. It's unclear what this variable is referring to (i.e. what is the reference time point), but since the predictor values were all defined as of the month of survey, this is unlikely to be available at the intended moment of model use.		Yes	Yes	Yes	Yes	Probably Yes	No Information	Unclear	Note about item 3.6: The time interval between the moment of predictor assessment and outcome determination varies between participants. This could alter the number of events that would be detected so this item is rated as unclear risk of bias.		No	No Information	Probably Yes	Probably No	Probably No	Probably Yes	No	Probably No	High	Note about item 4.6: suicide deaths were censored, which makes the interpretation of the predicted risks problematic, however the number of suicide deaths in the sample is small (n = 11 for the first-stage model, smaller than 11 for the second-stage model but not specified) and they argue that the results are unlikely to have been affected strongly due to the small number of suicide deaths in the…		High
Bernecker, 2019, Behaviour Research and Therapy	3	M3: second-stage SuperLearner model (predicting prospective suicide attempts among the high-risk subsample of Regular Army soldiers who denied lifetime suicidal ideation in the Consolidated All-Army Survey, identified using the first-stage model)	Development and internal validation	NA		Yes	Yes	Low	NA		Probably Yes	Yes	No Information	Unclear	Note on item 2.3: One of the predictors included in the model is 'months since survey'. It's unclear what this variable is referring to (i.e. what is the reference time point), but since the predictor values were all defined as of the month of survey, this is unlikely to be available at the intended moment of model use.		Yes	Yes	Yes	Yes	Probably Yes	No Information	Unclear	Note about item 3.6: The time interval between the moment of predictor assessment and outcome determination varies between participants. This could alter the number of events that would be detected so this item is rated as unclear risk of bias.		No	No Information	Probably Yes	Probably No	Probably No	Probably Yes	No	Probably Yes	High	Note about item 4.6: suicide deaths were censored, which makes the interpretation of the predicted risks problematic, however the number of suicide deaths in the sample is small (n = 11 for the first-stage model, smaller than 11 for the second-stage model but not specified) and they argue that the results are unlikely to have been affected strongly due to the small number of suicide deaths in the…		High
Rosellini, 2017, Psychological Medicine	1	NA	Development only	NA		Yes	Probably Yes	Low	Note on item 1.2: The response rate was 77%. No information is presented on the characteristics of non-responders. However, data were doubly-weighted to adjust for differences in survey responses among the respondents who did vs. did not agree to administrative record linkage and differences in administrative data proﬁles between the latter subsample and the population of all new soldiers.		Probably Yes	Yes	Yes	Low	NA		Probably Yes	Yes	Yes	Yes	Probably Yes	Yes	Low	NA		No	Probably Yes	Probably Yes	No	No	Yes	No	No	High	Note about item 4.2: Based on the information provided in Appendix Table 1, many continuous variables were kept continuous. Although some were categorised, most of these were operationalised using nested dichotomies (e.g. 1+, 2+, 3+ disorders), and many were also represented continuously. Furthermore, continuous predictors were examined for non-linearity ("Functional forms of signiﬁcant non-dicho…		High
Zuromski, 2020, Journal of Psychiatric Research	2	M1: Logistic regression	Development and internal validation	NA		Yes	Probably Yes	Low	Note on item 1.2: 86% of all soldiers in the three BCTs provided complete T0 survey responses and consented to linking their responses to administrative records. Furthermore, analyses were weighted to adjust for baseline differences between soldiers who completed the T0 survey versus non-completers, agreed versus did not agree to have their administrative data linked to their survey data, and com…		Probably Yes	Yes	Probably No	High	Note on item 2.3: The last 4 predictors (Months in administrative data; Completing T2-only; Completing T3-only; Completing both T2 and T3) are defined post-baseline and their values would not be available pre-deployment, which is the intended moment of model use.		Yes	Yes	Yes	Yes	Probably Yes	No Information	Unclear	Note about item 3.6: The time interval between the moment of predictor assessment and outcome determination varies between participants. This could alter the number of events that would be detected so this item is rated as unclear risk of bias.		No	Probably No	Probably Yes	Yes	No	No	No	No Information	High	Note about item 4.2: Some continuous predictors were categorised/dichotomised (e.g. number of lifetime non-suicidal self-injury, suicidal ideation days in week, number of parental mental disorders, years impaired due to physical illness/disability, negative affectivity % in top two deciles etc.) and some of these were included as both continuous and categorical predictors in the model, but there …		High
Zuromski, 2020, Journal of Psychiatric Research	2	M2: SuperLearner	Development and internal validation	NA		Yes	Probably Yes	Low	Note on item 1.2: 86% of all soldiers in the three BCTs provided complete T0 survey responses and consented to linking their responses to administrative records. Furthermore, analyses were weighted to adjust for baseline differences between soldiers who completed the T0 survey versus non-completers, agreed versus did not agree to have their administrative data linked to their survey data, and com…		Probably Yes	Yes	No Information	Unclear	Note on item 2.3: Unclear if the 4 predictors from the row above were also included in the SuperLearner ensemble, or just the logistic regression model.		Yes	Yes	Yes	Yes	Probably Yes	No Information	Unclear	Note about item 3.6: The time interval between the moment of predictor assessment and outcome determination varies between participants. This could alter the number of events that would be detected so this item is rated as unclear risk of bias.		No	Probably No	Probably Yes	Yes	No	No	No	No Information	High	Note about item 4.2: Some continuous predictors were categorised/dichotomised (e.g. number of lifetime non-suicidal self-injury, suicidal ideation days in week, number of parental mental disorders, years impaired due to physical illness/disability, negative affectivity % in top two deciles etc.) and some of these were included as both continuous and categorical predictors in the model, but there …		High
Zuromski, 2019, JAMA Network Open	1	NA	Development and internal validation	NA		Yes	Yes	Low	NA		Probably Yes	Yes	Yes	Low	NA		Yes	Yes	Yes	Yes	Probably Yes	No Information	Unclear	Note about item 3.6: The time interval between the moment of predictor assessment and outcome determination varies between participants. This could alter the number of events that would be detected so this item is rated as unclear risk of bias.		No	Probably No	Probably Yes	Probably Yes	No	Probably Yes	No	No Information	High	Note about item 4.2: Several continuous predictors are dichotomised/categorised (Ideation onset, Count of attempts, Suicidal ideation during worst week: days per week, Suicidal ideation during worst week: hours per day, Count of mental disorders), and it is not clear how the groupings/cut points were chosen. Note about item 4.4: Although they have used median imputation for some variables, from t…		High
Horton, 2018, Health and Justice	2	M1: male model	Development only	NA		Yes	Probably Yes	Low	NA		Yes	Yes	Yes	Low	NA		No Information	No Information	Yes	No Information	No Information	No Information	Unclear	Note about item 3.6: The time interval between the moment of predictor assessment and outcome determination varies between participants. This could alter the number of events that would be detected so this item is rated as unclear risk of bias.		No	Probably No	Probably Yes	No	No	No	No	No	High	Note about item 4.2: Categorical predictors were dichotomised, however this was probably based on a pre-sepcified method ("To account for the small number of self-harm cases, all items with multi-category response options were dichotomised into categories that represented a ‘complete absence’ and ‘some presence’ of either a sign or symptom."). In addition, at least one continuous predictor is dic…		High
Horton, 2018, Health and Justice	2	M2: female model	Development only	NA		Yes	Probably Yes	Low	NA		Yes	Yes	Yes	Low	NA		No Information	No Information	Yes	No Information	No Information	No Information	Unclear	Note about item 3.6: The time interval between the moment of predictor assessment and outcome determination varies between participants. This could alter the number of events that would be detected so this item is rated as unclear risk of bias.		No	Probably No	Probably Yes	No	No	No	No	No	High	Note about item 4.2: Categorical predictors were dichotomised, however this was probably based on a pre-sepcified method ("To account for the small number of self-harm cases, all items with multi-category response options were dichotomised into categories that represented a ‘complete absence’ and ‘some presence’ of either a sign or symptom."). In addition, at least one continuous predictor is dic…		High
Smith, 2020, Journal of Abnormal Psychology	2	M1: LASSO	Development only	NA		Yes	Probably No	High	Note on item 1.2: Their intended target population is sexual and gender minotiry adolescents, however they have excluded male sexual minorities. Furthermore, the recruitment strategy (advertisements via online social media platforms and distributing flyers in high schools) could have made the study participants unrepresentative of the intended target population.		Yes	Yes	Yes	Low	NA		Probably Yes	Yes	Yes	Yes	Yes	Yes	Low	NA		No	Probably Yes	Probably Yes	No	Yes	Probably Yes	No	Probably No	High	Note about item 4.3: Although there was 38% attrition during follow-up, they say "We ran several analyses to test whether participants who completed the follow-up assessment were unique from those who did not. One- way analysis of variance (ANOVAs) demonstrated no significant differences in terms of age, socioeconomic status (SES), lifetime NSSI frequency, lifetime suicidal ideation frequency, or…		High
Smith, 2020, Journal of Abnormal Psychology	2	M2: elastic net	Development only	NA		Yes	Probably No	High	Note on item 1.2: Their intended target population is sexual and gender minotiry adolescents, however they have excluded male sexual minorities. Furthermore, the recruitment strategy (advertisements via online social media platforms and distributing flyers in high schools) could have made the study participants unrepresentative of the intended target population.		Yes	Yes	Yes	Low	NA		Probably Yes	Yes	Yes	Yes	Yes	Yes	Low	NA		No	Probably Yes	Probably Yes	No	Yes	Probably Yes	No	Probably No	High	Note about item 4.3: Although there was 38% attrition during follow-up, they say "We ran several analyses to test whether participants who completed the follow-up assessment were unique from those who did not. One- way analysis of variance (ANOVAs) demonstrated no significant differences in terms of age, socioeconomic status (SES), lifetime NSSI frequency, lifetime suicidal ideation frequency, or…		High
Navarro, 2021, JAMA Network Open	2	M1: female model	Development and internal validation	NA		Yes	Yes	Low	NA		Yes	Yes	Yes	Low	NA		No	Yes	Yes	No	No Information	No Information	High	Note aboute item 3.1: Definition of suicide attempts is problematic. The questions at 20 years only ask for attempts which have resulted in a visit to the ER or being hospitalised. At 13, 15, and 17 years it only asks if an attempt was made in the previous 12 months, which excludes time points. Note about item 3.4: Participants were asked different questions depending on how many and which follow…		No	Yes	No Information	Yes	Yes	No	No	Probably Yes	High	Note about item 4.3: There was 23% attrition during follow-up, and they haven't provided any information on the characteristics of these participants, or compared them to those included in the analytic sample. Note about item 4.6: Censoring — participants have different follow-up times—predictions are not specific to a particular time period and the length of follow-up is being ignored. Note abou…		High
Navarro, 2021, JAMA Network Open	2	M2: male model	Development and internal validation	NA		Yes	Yes	Low	NA		Yes	Yes	Yes	Low	NA		No	Yes	Yes	No	No Information	No Information	High	Note aboute item 3.1: Definition of suicide attempts is problematic. The questions at 20 years only ask for attempts which have resulted in a visit to the ER or being hospitalised. At 13, 15, and 17 years it only asks if an attempt was made in the previous 12 months, which excludes time points. Note about item 3.4: Participants were asked different questions depending on how many and which follow…		No	Yes	No Information	Yes	Yes	No	No	Probably Yes	High	Note about item 4.3: There was 23% attrition during follow-up, and they haven't provided any information on the characteristics of these participants, or compared them to those included in the analytic sample. Note about item 4.6: Censoring — participants have different follow-up times—predictions are not specific to a particular time period and the length of follow-up is being ignored. Note abou…		High
Machado, 2021, Psychological Medicine	6	M1: general population, elastic net	Development and internal validation	NA		Yes	Probably Yes	Low	NA		Yes	Yes	Probably Yes	Low	Note on item 2.3: It is not explicitly stated when this model would be used but it is reasonable to assume that in any patient interaction this information could be obtained.		No Information	No Information	Yes	No Information	No Information	Yes	Unclear	Note about item 3.5: It is unclear from the paper if interviewers had access to responses from the first interview prior to the second interview or if the same interviewer conducted these interviews.		No	Probably Yes	No	No	Yes	No	No	No	High	Note about item 4.3: Individuals who were deceased (n = 1403), deported, mentally or physically impaired (n = 781), or on active duty in the armed forces throughout the follow-up period (n = 950) were excluded from the wave 2 interview, and there was 13% attrition rate among the remaining participants. Those who were excluded from the follow-up interviews represent groups who might be at elevated…		High
Machado, 2021, Psychological Medicine	6	M2: general population, random forest	Development and internal validation	NA		Yes	Probably Yes	Low	NA		Yes	Yes	Probably Yes	Low	Note on item 2.3: It is not explicitly stated when this model would be used but it is reasonable to assume that in any patient interaction this information could be obtained.		No Information	No Information	Yes	No Information	No Information	Yes	Unclear	Note about item 3.5: It is unclear from the paper if interviewers had access to responses from the first interview prior to the second interview or if the same interviewer conducted these interviews.		No	Probably Yes	No	No	Yes	No	No	No	High	Note about item 4.3: Individuals who were deceased (n = 1403), deported, mentally or physically impaired (n = 781), or on active duty in the armed forces throughout the follow-up period (n = 950) were excluded from the wave 2 interview, and there was 13% attrition rate among the remaining participants. Those who were excluded from the follow-up interviews represent groups who might be at elevated…		High
Machado, 2021, Psychological Medicine	6	M3: general population, neural network	Development and internal validation	NA		Yes	Probably Yes	Low	NA		Yes	Yes	Probably Yes	Low	Note on item 2.3: It is not explicitly stated when this model would be used but it is reasonable to assume that in any patient interaction this information could be obtained.		No Information	No Information	Yes	No Information	No Information	Yes	Unclear	Note about item 3.5: It is unclear from the paper if interviewers had access to responses from the first interview prior to the second interview or if the same interviewer conducted these interviews.		No	Probably Yes	No	No	Yes	No	No	No	High	Note about item 4.3: Individuals who were deceased (n = 1403), deported, mentally or physically impaired (n = 781), or on active duty in the armed forces throughout the follow-up period (n = 950) were excluded from the wave 2 interview, and there was 13% attrition rate among the remaining participants. Those who were excluded from the follow-up interviews represent groups who might be at elevated…		High
Machado, 2021, Psychological Medicine	6	M4: participants with lifetime major depressive episodes, elastic net	Development and internal validation	NA		Yes	Probably Yes	Low	NA		Yes	Yes	Probably Yes	Low	Note on item 2.3: It is not explicitly stated when this model would be used but it is reasonable to assume that in any patient interaction this information could be obtained.		No Information	No Information	Yes	No Information	No Information	Yes	Unclear	Note about item 3.5: It is unclear from the paper if interviewers had access to responses from the first interview prior to the second interview or if the same interviewer conducted these interviews.		No	Probably Yes	No	No	Yes	No	No	No	High	Note about item 4.3: Individuals who were deceased (n = 1403), deported, mentally or physically impaired (n = 781), or on active duty in the armed forces throughout the follow-up period (n = 950) were excluded from the wave 2 interview, and there was 13% attrition rate among the remaining participants. Those who were excluded from the follow-up interviews represent groups who might be at elevated…		High
Machado, 2021, Psychological Medicine	6	M5: participants with lifetime major depressive episodes, random forest	Development and internal validation	NA		Yes	Probably Yes	Low	NA		Yes	Yes	Probably Yes	Low	Note on item 2.3: It is not explicitly stated when this model would be used but it is reasonable to assume that in any patient interaction this information could be obtained.		No Information	No Information	Yes	No Information	No Information	Yes	Unclear	Note about item 3.5: It is unclear from the paper if interviewers had access to responses from the first interview prior to the second interview or if the same interviewer conducted these interviews.		No	Probably Yes	No	No	Yes	No	No	No	High	Note about item 4.3: Individuals who were deceased (n = 1403), deported, mentally or physically impaired (n = 781), or on active duty in the armed forces throughout the follow-up period (n = 950) were excluded from the wave 2 interview, and there was 13% attrition rate among the remaining participants. Those who were excluded from the follow-up interviews represent groups who might be at elevated…		High
Machado, 2021, Psychological Medicine	6	M6: participants with lifetime major depressive episodes, neural network	Development and internal validation	NA		Yes	Probably Yes	Low	NA		Yes	Yes	Probably Yes	Low	Note on item 2.3: It is not explicitly stated when this model would be used but it is reasonable to assume that in any patient interaction this information could be obtained.		No Information	No Information	Yes	No Information	No Information	Yes	Unclear	Note about item 3.5: It is unclear from the paper if interviewers had access to responses from the first interview prior to the second interview or if the same interviewer conducted these interviews.		No	Probably Yes	No	No	Yes	No	No	No	High	Note about item 4.3: Individuals who were deceased (n = 1403), deported, mentally or physically impaired (n = 781), or on active duty in the armed forces throughout the follow-up period (n = 950) were excluded from the wave 2 interview, and there was 13% attrition rate among the remaining participants. Those who were excluded from the follow-up interviews represent groups who might be at elevated…		High
Zheng, 2020, Translational Psychiatry	1	NA	Development internal validation and external validation	NA		Yes	Probably No	High	Note on item 1.2: Training was restricted to a subgroup of people with mental illness after identifying that this subgroup had a higher incidence of suicide attempts, however their target population doesn't seem to be just people with mental illness.		No Information	Probably Yes	Probably Yes	Unclear	NA		Yes	Yes	Probably Yes	Yes	Probably Yes	Yes	Low	NA		No	No Information	Probably Yes	No Information	No	No	No	No	High	Note about item 4.4: Not sure if their method of handling missing data is appropriate.		High
Zheng, 2020, Translational Psychiatry	1	NA	Development internal validation and external validation	Zheng, 2020, Translational Psychiatry		Yes	Yes	Low	NA		No Information	Probably Yes	Probably Yes	Unclear	NA		Yes	Yes	Probably Yes	Yes	Probably Yes	Yes	Low	NA		Yes	Probably Yes	Probably Yes	No Information	NA (validation study)	Probably Yes	No	NA (validation study)	High	Note about item 4.4: Not sure if their method of handling missing data is appropriate.		High
Walker, 2021, Applied Clinical Informatics	4	Validation of M1: Mental health specialty visits, Suicide attempt	External validation only	Simon, 2018, American Journal of Psychiatry, M1		Yes	Probably Yes	Low	NA		Probably Yes	Yes	Yes	Low	NA		Yes	Yes	Yes	Yes	Probably Yes	Yes	Low	NA		Probably Yes	Yes	Probably Yes	Probably No	NA (validation study)	Probably Yes	Yes	NA (validation study)	High	Note about item 4.1: Although only the total number of unique events across both mental health specialty and general medical visits is provided, based on these numbers and a comparison of outcome rates between the visit categories (63.3 vs. 32.0 per 10,000 visits for 90-day suicide attempts and 1.7 vs. 1.2 per 10,000 visits for 90-day suicide deaths), all validations are likely to meet the PROBAS…		High
Walker, 2021, Applied Clinical Informatics	4	Validation of M2: Mental health specialty visits, Suicide death	External validation only	Simon, 2018, American Journal of Psychiatry, M2		Yes	Probably Yes	Low	NA		Probably Yes	Yes	Yes	Low	NA		Yes	Yes	Yes	Yes	Probably Yes	Yes	Low	NA		Probably Yes	Yes	Yes	Probably No	NA (validation study)	Probably Yes	Yes	NA (validation study)	High	Note about item 4.1: Although only the total number of unique events across both mental health specialty and general medical visits is provided, based on these numbers and a comparison of outcome rates between the visit categories (63.3 vs. 32.0 per 10,000 visits for 90-day suicide attempts and 1.7 vs. 1.2 per 10,000 visits for 90-day suicide deaths), all validations are likely to meet the PROBAS…		High
Walker, 2021, Applied Clinical Informatics	4	Validation of M3: General medical visits, Suicide attempt	External validation only	Simon, 2018, American Journal of Psychiatry, M3		Yes	Probably Yes	Low	NA		Probably Yes	Yes	Yes	Low	NA		Yes	Yes	Yes	Yes	Probably Yes	Yes	Low	NA		Probably Yes	Yes	Probably Yes	Probably No	NA (validation study)	Probably Yes	Yes	NA (validation study)	High	Note about item 4.1: Although only the total number of unique events across both mental health specialty and general medical visits is provided, based on these numbers and a comparison of outcome rates between the visit categories (63.3 vs. 32.0 per 10,000 visits for 90-day suicide attempts and 1.7 vs. 1.2 per 10,000 visits for 90-day suicide deaths), all validations are likely to meet the PROBAS…		High
Walker, 2021, Applied Clinical Informatics	4	Validation of M4: General medical visits, Suicide death	External validation only	Simon, 2018, American Journal of Psychiatry, M4		Yes	Probably Yes	Low	NA		Probably Yes	Yes	Yes	Low	NA		Yes	Yes	Yes	Yes	Probably Yes	Yes	Low	NA		Probably Yes	Yes	Yes	Probably No	NA (validation study)	Probably Yes	Yes	NA (validation study)	High	Note about item 4.1: Although only the total number of unique events across both mental health specialty and general medical visits is provided, based on these numbers and a comparison of outcome rates between the visit categories (63.3 vs. 32.0 per 10,000 visits for 90-day suicide attempts and 1.7 vs. 1.2 per 10,000 visits for 90-day suicide deaths), all validations are likely to meet the PROBAS…		High
DelPozo-Banos, 2018, JMIR Mental Health	1	NA	Development and internal validation	NA		No	Probably No	High	The study design can technically be classed as 'nested case-control', as the sample is nested within registry data which is a proper cohort. However, the matched design puts the study at risk of bias. It is not possible to correct for this by adjusting for the baseline prevalence, as the population in which the model is developed cannot be identified prospectively in real world clinical practice.…		Yes	Yes	Probably No	High	Note on item 2.3: They say "We followed individuals’ health histories retrospectively from death date to identify the full calendar of health services contact leading up to death (CLD)... A maximum CLD duration of one month was considered to avoid including unrelated hospital stays. The CLD was subsequently removed from the analysis to avoid using information directly linked with the death of cas…		Yes	Yes	Yes	Probably No	Probably Yes	No Information	High	Note about item 3.4: They say "while the WGP and PEDW datasets were available over the full study period (2001 to 2015), ADDE was only available from 2009. However, ADDE data was used only to determine a key date before death, not to train or test the ANN system, and therefore we do not expect this has significantly biased our results." This should have affected outcome status determination as th…		Yes	Yes	Yes	No	Yes	No	No	Probably Yes	High	Note about item 4.6: Sampling of control participants — the study uses a nested case-control design however the analysis doesn't account for the sampling fractions from the original cohort so absolute outcome probabilities cannot be properly estimated. Note about item 4.8: they have used repeated 10-fold cross-validation, and in each fold they have split the sample into 'testing', 'training' and …		High
Wang, 2021, JAMA Network Open	1	NA	Development only	NA		Yes	No Information	Unclear	Note on item 1.2: The inclusion and exclusion criteria are appropriate, however the recruitment strategy is unclear, and they haven't reported the response rate, or whether the included study participants were different to those who met eligibility criteria but did not agree to participate in the study.		Probably No	Yes	Yes	High	Note on item 2.1: the ecological momentary assessment (EMA) survey software and frequency of assessments varied between the two study waves ("In wave 1, we used moviesensXS to send participants 4 semirandom prompts per day. In wave 2, we used Beiwe to send participants 6 semirandom prompts per day to obtain greater temporal granularity"). The change in survey software probably doesn't make a diff…		Probably Yes	Yes	Yes	Probably No	No Information	Yes	High	Note about item 3.4: "Finally, only 65 of the original 83 participants completed a follow-up survey, and we did not have access to claims and/or admissions data for all other hospitals in the area." Although the participants who did not complete the follow-up survey can technically be considered as lost to follow-up/attrition, they were still included in the analysis, so we can say the method of …		No	Yes	Probably No	Probably No	Yes	Yes	No	Probably No	High	Note about item 4.3: "Of 104 participants enrolled, 83 participants (79.8%) completed at least 3 EMA surveys and were included in current analyses." They haven't presented any information on the 20% of participants who met the eligibility criteria but weren't included in the analysis, and they haven't compared them to those who completed more than 3 EMA surveys. Note about item 4.8: In the method…		High
Kimbrel, 2021, PLoS Medicine	1	NA	Development and internal validation	NA		Yes	Probably Yes	Low	NA		Yes	Yes	Probably Yes	Low	Note on item 2.3: A few of the predictors in the NESARC sample were only assessed in the Wave 2 assessment (childhood sexual abuse, childhood physical abuse, being jailed or sent to a juvenile detention center prior to the age of 18, PTSD, BPD, NSSI, sexual orientation). They say "we carefully considered both the nature of the specific item as well as the nature of the construct in general before…		Probably No	Yes	Yes	No Information	No Information	Yes	High	Note about item 3.1: The question used to assess suicide attempts was from the Low Mood portion of the NESARC interview, so it is very likely that they could have missed suicide attempts outside the context of mood disorders. They have conducted a sensitivity analysis on the original DRS checklist (not the logistic regression model) using a different set of questions from the NESARC Wave 2 interv…		No	No	Probably No	No	No	Probably Yes	No	No	High	Note about item 4.2: "To ensure that scoring and interpretation remained as simple as possible (i.e., to ensure that higher scores would equal higher risk), an a priori decision was also made to only include dichotomous risk factors with obvious main effects. Thus, protective factors, risk factors that only had effects in the presence of other variables (e.g., through interactions), and scaled ri…		High
Xu, 2020, Journal of Affective Disorders	1	NA	Development and internal validation	NA		No	No	High	The study design can technically be classed as 'nested case-control', as the sample is nested within registry data which is a proper cohort. However, the matched design puts the study at risk of bias. It is not possible to correct for this by adjusting for the baseline prevalence, as the population in which the model is developed cannot be identified prospectively in real world clinical practice.…		Yes	Yes	Yes	Low	NA		Yes	Yes	Yes	Yes	Probably Yes	No Information	Unclear	Note about item 3.6: Their method of defining the prediction horizon is problematic as not everyone is being followed up for the same length of time, and the time interval between the moment of predictor assessment and outcome determination varies between participants. Although all cases have had the outcome within 12 months, for controls depending on the timing of their last admission before the…		NA	Probably Yes	Yes	Probably Yes	Yes	No	No	No	High	Note about item 4.6: Sampling of control participants — the study uses a nested case-control design however the analysis doesn't account for the sampling fractions from the original cohort so absolute outcome probabilities cannot be properly estimated.		High
Tsui, 2021, JAMIA Open	1	NA	Development and internal validation	NA		Probably Yes	No	High	Note about item 1.2: Their selection of cases and controls puts the study at risk of bias. They are distinguishing the outcome of inpatient/ED encounter for self-harm from inpatient/ED encounter for another cause (i.e. the question is, among those who will have another inpatient/ED encounter in the future, can we predict which ones will have self-harm encounters and which ones will have encounter…		Yes	Yes	Probably Yes	Low	NA		Yes	Yes	Yes	Yes	Probably Yes	No Information	Unclear	Note about item 3.6: Their method of defining the prediction horizon is problematic as not everyone is being followed up for the same length of time, and the time interval between the moment of predictor assessment and outcome determination varies between participants. Although all cases have had the outcome within 730 days, for controls depending on the timing of their last clinical encounter (m…		No	No Information	No Information	No	Probably No	No	No	No	High	Note about item 4.2: No information on how the candidate predictors were treated during modelling. Note about item 4.3: Patients with data quality issues were removed from the analytic sample. Duplicate identifiers are given as an exmaple of data quality issues, however other types of data quality issues are not specified, and it's not clear exactly how many participants were excluded for this re…		High
Karmakar, 2016, JMIR Mental Health	1	NA	Development and internal validation	NA		Yes	Probably Yes	Low	NA		Yes	Yes	Yes	Low	NA		No Information	No Information	Yes	No Information	Probably Yes	Yes	Unclear	Not enough information on the outcome definition and method of outcome measurement (only mention that suicide attempts were determined using ICD-10 codes)		No Information	Probably Yes	Probably No	Yes	Yes	No	No	Yes	High	Note about item 4.2: Frequency of codes in each ICD-10 chapter is categorised into 5 frequency bins. Although it is not clear whether the number and placement of predictor cutpoints was chosen before data analysis, this is very likely to be the case based on the overall design of the study, and the fact that they use the same categorisation for all ICD-10 chapters. They have also used proper inte…		High
Caon, 2002, Archives of Suicide Research	1	NA	Development and internal validation	NA		Yes	No Information	Unclear	NA		No Information	Probably Yes	Yes	Unclear	Note on item 2.1: Not enough information is provided on how the predictors were defined and assessed.		No Information	No Information	Probably Yes	No Information	No Information	No Information	Unclear	Note about item 3.6: The time interval between the moment of predictor assessment and outcome determination is not specified.		No	No Information	No Information	No	Yes	No Information	No	No Information	High	Note about item 4.6: Censoring — it is unclear whether or not participants have different follow-up times. If this is the case, predictions are not specific to a particular time period and the length of follow-up is being ignored (should have used time-to-event analysis). Note about item 4.8: Not sure if their internal validation approach properly accounts for overfitting and optimism in model pe…		High
Motto, 1985, American Journal of Psychiatry	1	NA	Development only	NA		Yes	Probably Yes	Low	NA		Yes	Yes	Yes	Low	NA		Yes	Yes	Yes	Probably Yes	Probably Yes	Yes	Low	NA		No	Probably No	Yes	No	No	Probably No	No	No	High	Note on item 4.2: Not enough information is provided on how continuous and categorical predictors were handled in the analysis, and the final risk instrument does not match the presented equation in terms of how variables were coded. However, based on what's reported in the paper at least for some of the categorical predictors they used groupings which did not follow a prespecified method ("Some …		High
Cho, 2021, International Journal of Environmental Research and Public Health	1	NA	Development and internal validation	NA		Yes	No Information	Unclear	Note on item 1.2: All participants were people eligible for health insurance who had undergone general health screening. It's unclear how this group were different to those who did not have health insurance or did not take part in screening.		Probably Yes	Yes	Yes	Low	NA		Yes	Yes	Yes	Yes	Probably Yes	Yes	Low	NA		No	Probably Yes	No Information	No	Yes	No	No	Probably No	High	Note about item 4.6: Censoring — the start of follow-up is 2009 for all individuals, and they state that the tracking period for suicide was until 2015, but it is very unlikely that all participants had a full 6 years of follow-up. They don't state the source of their outcome data (e.g. nationwide death register etc) and if and when participants would be censored (e.g. moving out of the country),…		High
Hartl, 2005, The Journal of Nervous and Mental Disease	1	NA	Development and internal validation	NA		Yes	Yes	Low	NA		Yes	Yes	Yes	Low	NA		No Information	No Information	No Information	No Information	No Information	Yes	Unclear	NA		No	Probably Yes	No Information	No	No	Probably Yes	No	No	High	Note about item 4.3: The number of individuals and events in the two groups at different splits of the tree does not always add up to the total number of individuals and events reported for the development and validation sample, however they do not provide any explanation for the inconsistencies (i.e. whether there were any exclusions due to missing data or other reasons).		High
Gradus, 2020, JAMA Psychiatry	2	M1: men	Development and internal validation	NA		Yes	Yes	Low	NA		Probably Yes	Yes	Probably No	High	Note on item 2.3: The intended moment of model use for prediction is unclear. The time intervals for determining predictors are defined retrospectively by going back from the first day of the suicide month for those with the outcome and a randomly selected date for those without the outcome ("Some predictors (eg, natal sex) could be used in their registry-based form, while others (eg, diagnoses, …		Yes	Yes	Yes	Yes	Probably Yes	Yes	Low	NA		No	Probably No	Yes	Probably No	No	No	No	Probably No	High	Note about item 4.2: Age is dichotomised into several variables (i.e., >30, >40, etc), and income is categorised, however it's unclear whether the number and placement of predictor cutpoints were chosen before analysis. Since the study hasn't applied proper internal validation and shrinkage techniques either, this item is rated as Probably No. Note about item 4.4: They say "Given the coverage of …		High
Gradus, 2020, JAMA Psychiatry	2	M2: women	Development and internal validation	NA		Yes	Yes	Low	NA		Probably Yes	Yes	Probably No	High	Note on item 2.3: The intended moment of model use for prediction is unclear. The time intervals for determining predictors are defined retrospectively by going back from the first day of the suicide month for those with the outcome and a randomly selected date for those without the outcome ("Some predictors (eg, natal sex) could be used in their registry-based form, while others (eg, diagnoses, …		Yes	Yes	Yes	Yes	Probably Yes	Yes	Low	NA		No	Probably No	Yes	Probably No	No	No	No	Probably No	High	Note about item 4.2: Age is dichotomised into several variables (i.e., >30, >40, etc), and income is categorised, however it's unclear whether the number and placement of predictor cutpoints were chosen before analysis. Since the study hasn't applied proper internal validation and shrinkage techniques either, this item is rated as Probably No. Note about item 4.4: They say "Given the coverage of …		High
Gradus, 2021, American Journal of Epidemiology	2	M1: men	Development and internal validation	NA		Yes	Probably Yes	Low	Note on item 1.2: They selected their cases as individuals with an ICD-10 code of non-fatal suicide attempts without a death recorded in the subsequent 30 days. While this is problematic (as identifying participants who will die by suicide or of other causes following their non-fatal attempt is not possible at the moment of prediction), the case-cohort design of the study mitigates the risk of bi…		Probably Yes	Yes	Probably No	High	Note on item 2.3: The intended moment of model use for prediction is unclear. The time intervals for determining predictors are defined retrospectively by going back from the date of the suicide attempt for those with the outcome and a randomly selected date for those without the outcome ("Some predictors (e.g., demographic factors) were kept generally in their registry-based form in the analyses…		Yes	Yes	Yes	Yes	Probably Yes	Yes	Low	NA		No	Probably No	Yes	No Information	No	No	No	Probably No	High	Note about item 4.2: Age is dichotomised into several variables (i.e., >30, >40, etc), and income is categorised, however it's unclear whether the number and placement of predictor cutpoints were chosen before analysis. Since the study hasn't applied proper internal validation and shrinkage techniques either, this item is rated as Probably No. Note about item 4.4: They say "Missing data were scar…		High
Gradus, 2021, American Journal of Epidemiology	2	M2: women	Development and internal validation	NA		Yes	Probably Yes	Low	Note on item 1.2: They selected their cases as individuals with an ICD-10 code of non-fatal suicide attempts without a death recorded in the subsequent 30 days. While this is problematic (as identifying participants who will die by suicide or of other causes following their non-fatal attempt is not possible at the moment of prediction), the case-cohort design of the study mitigates the risk of bi…		Probably Yes	Yes	Probably No	High	Note on item 2.3: The intended moment of model use for prediction is unclear. The time intervals for determining predictors are defined retrospectively by going back from the date of the suicide attempt for those with the outcome and a randomly selected date for those without the outcome ("Some predictors (e.g., demographic factors) were kept generally in their registry-based form in the analyses…		Yes	Yes	Yes	Yes	Probably Yes	Yes	Low	NA		No	Probably No	Yes	No Information	No	No	No	Probably No	High	Note about item 4.2: Age is dichotomised into several variables (i.e., >30, >40, etc), and income is categorised, however it's unclear whether the number and placement of predictor cutpoints were chosen before analysis. Since the study hasn't applied proper internal validation and shrinkage techniques either, this item is rated as Probably No. Note about item 4.4: They say "Missing data were scar…		High
Adams, 2021, Addiction	2	M1: men	Development and internal validation	NA		Yes	Yes	Low	NA		Probably Yes	Yes	Probably No	High	Note on item 2.3: The intended moment of model use for prediction is unclear. The time intervals for determining predictors are defined retrospectively by going back from the date of suicide for those with the outcome and a randomly selected date for those without the outcome ("we dummy-coded variables to create time-varying predictors with intervals of 0–6, 0–12, 0–24, and 0–48 months before the…		Yes	Yes	Yes	Yes	Probably Yes	Probably No	High	Note about item 3.6: The values of predictors could be assessed up to the date of suicide for case subjects (those with the outcome) and a random date for the control subjects (those without the outcome).		No	Probably No	Yes	No Information	No	No	No	Probably No	High	Note about item 4.2: Age is dichotomised into several variables (i.e., >30, >40, etc), and income is categorised, however it's unclear whether the number and placement of predictor cutpoints were chosen before analysis. Since the study hasn't applied proper internal validation and shrinkage techniques either, this item is rated as Probably No. Note about item 4.4: They haven't presented any infor…		High
Adams, 2021, Addiction	2	M2: women	Development and internal validation	NA		Yes	Yes	Low	NA		Probably Yes	Yes	Probably No	High	Note on item 2.3: The intended moment of model use for prediction is unclear. The time intervals for determining predictors are defined retrospectively by going back from the date of suicide for those with the outcome and a randomly selected date for those without the outcome ("we dummy-coded variables to create time-varying predictors with intervals of 0–6, 0–12, 0–24, and 0–48 months before the…		Yes	Yes	Yes	Yes	Probably Yes	Probably No	High	Note about item 3.6: The values of predictors could be assessed up to the date of suicide for case subjects (those with the outcome) and a random date for the control subjects (those without the outcome).		No	Probably No	Yes	No Information	No	No	No	Probably No	High	Note about item 4.2: Age is dichotomised into several variables (i.e., >30, >40, etc), and income is categorised, however it's unclear whether the number and placement of predictor cutpoints were chosen before analysis. Since the study hasn't applied proper internal validation and shrinkage techniques either, this item is rated as Probably No. Note about item 4.4: They haven't presented any infor…		High
Jiang, 2021, Journal of Psychiatric Research	2	M1: men	Development and internal validation	NA		Yes	Yes	Low	NA		Probably Yes	Yes	Probably No	High	Note on item 2.3: The intended moment of model use for prediction is unclear. The time intervals for determining predictors are defined retrospectively by going back from the date of suicide for those with the outcome and a randomly selected date for those without the outcome ("we used data for all demographic variables from one time point and treated all diagnostic and treatment variables as tim…		Yes	Yes	Yes	Yes	Probably Yes	Probably No	High	Note about item 3.6: The values of predictors could be assessed up to the date of suicide for case subjects (those with the outcome) and a random date for the control subjects (those without the outcome).		No	Probably No	Yes	No Information	Probably Yes	No	No	Probably Yes	High	Note about item 4.2: Age is dichotomised into several variables (i.e., >30, >40, etc), and income is categorised, however it's unclear whether the number and placement of predictor cutpoints were chosen before analysis. Note about item 4.4: They've only presented % missingness for one variable in the table (employment status), which has a very low % missingness (<5%). Based on their other publica…		High
Jiang, 2021, Journal of Psychiatric Research	2	M2: women	Development and internal validation	NA		Yes	Yes	Low	NA		Probably Yes	Yes	Probably No	High	Note on item 2.3: The intended moment of model use for prediction is unclear. The time intervals for determining predictors are defined retrospectively by going back from the date of suicide for those with the outcome and a randomly selected date for those without the outcome ("we used data for all demographic variables from one time point and treated all diagnostic and treatment variables as tim…		Yes	Yes	Yes	Yes	Probably Yes	Probably No	High	Note about item 3.6: The values of predictors could be assessed up to the date of suicide for case subjects (those with the outcome) and a random date for the control subjects (those without the outcome).		No	Probably No	Yes	No Information	Probably Yes	No	No	Probably Yes	High	Note about item 4.2: Age is dichotomised into several variables (i.e., >30, >40, etc), and income is categorised, however it's unclear whether the number and placement of predictor cutpoints were chosen before analysis. Note about item 4.4: They've only presented % missingness for one variable in the table (employment status), which has a very low % missingness (<5%). Based on their other publica…		High
Jiang, 2021, The British Journal of Psychiatry	2	M1: men	Development and internal validation	NA		Yes	Yes	Low	NA		Probably Yes	Yes	No	High	Note on item 2.3: The intended moment of model use for prediction is unclear. The time intervals for determining predictors are defined retrospectively by going back from the date of suicide for those with the outcome and the date 30 days after discharge from psychiatric hospital for those without the outcome ("The time-varying predictors for both cases and the comparison subcohort members were d…		Yes	Yes	Yes	Yes	Probably Yes	Probably No	High	Note about item 3.6: The values of predictors could be assessed up to the date of suicide for case subjects.		No	Probably No	Yes	No Information	No	No	No	Probably No	High	Note about item 4.2: Age is dichotomised into several variables (i.e., >30, >40, etc), and income is categorised, however it's unclear whether the number and placement of predictor cutpoints were chosen before analysis. Since the study hasn't applied proper internal validation and shrinkage techniques either, this item is rated as Probably No. Note about item 4.4: They haven't presented any infor…		High
Jiang, 2021, The British Journal of Psychiatry	2	M2: women	Development and internal validation	NA		Yes	Yes	Low	NA		Probably Yes	Yes	No	High	Note on item 2.3: The intended moment of model use for prediction is unclear. The time intervals for determining predictors are defined retrospectively by going back from the date of suicide for those with the outcome and the date 30 days after discharge from psychiatric hospital for those without the outcome ("The time-varying predictors for both cases and the comparison subcohort members were d…		Yes	Yes	Yes	Yes	Probably Yes	Probably No	High	Note about item 3.6: The values of predictors could be assessed up to the date of suicide for case subjects.		No	Probably No	Yes	No Information	No	No	No	Probably No	High	Note about item 4.2: Age is dichotomised into several variables (i.e., >30, >40, etc), and income is categorised, however it's unclear whether the number and placement of predictor cutpoints were chosen before analysis. Since the study hasn't applied proper internal validation and shrinkage techniques either, this item is rated as Probably No. Note about item 4.4: They haven't presented any infor…		High
Pokorny, 1993, Suicide and Life-Threatening Behavior	1	NA	Development only	NA		Yes	Yes	Low	NA		Probably Yes	Yes	No Information	Unclear	Note on item 2.3: The intended moment of model use for prediction is unclear, so there is not enough information to rate this item.		Probably Yes	Yes	Yes	Yes	Probably Yes	No Information	Unclear	Note about item 3.6: The time interval between the moment of predictor assessment and outcome determination varies between participants. This could alter the number of events that would be detected so this item is rated as unclear risk of bias.		No	No Information	No Information	No	No	No	No	No	High	Note about item 4.2: It is not specified what the candidate predictors were and how these were handled in the analysis (only the predictors included in the final model are presented), so this item cannot be rated based on the information provided. Note about item 4.6: Censoring — participants have different follow-up times (ranging from 4 years to 6 years in the original publication, reported to …		High
Ribeiro, 2019, Clinical Psychological Science	3	M1: 3-day prediction window	Development and internal validation	NA		Yes	Probably No	High	Note on item 1.2: The recruitment strategy could have made the included study participants unrepresentative of the intended target population. Those using online Web forums focused on mental health, suicide, and self-injury are not necessarily representative of all high-risk suicidal and/or self-injuring individuals, and those who have expressed an interest in participating in the study are not n…		Yes	Yes	Probably Yes	Low	NA		Probably Yes	Yes	Yes	Yes	Yes	Probably Yes	Low	NA		No	Yes	Probably Yes	Yes	Yes	Yes	No	Yes	High	Note about item 4.3: Attrition rates were low ("At 3, 14, and 28 days after baseline, retention rates were 95.5%, 93.1%, and 90.8%, respectively."), so this item has been rated as Probably Yes.		High
Ribeiro, 2019, Clinical Psychological Science	3	M2: 14-day prediction window	Development and internal validation	NA		Yes	Probably No	High	Note on item 1.2: The recruitment strategy could have made the included study participants unrepresentative of the intended target population. Those using online Web forums focused on mental health, suicide, and self-injury are not necessarily representative of all high-risk suicidal and/or self-injuring individuals, and those who have expressed an interest in participating in the study are not n…		Yes	Yes	Probably Yes	Low	NA		Probably Yes	Yes	Yes	Yes	Yes	Probably Yes	Low	NA		No	Yes	Probably Yes	Yes	Yes	Yes	No	Yes	High	Note about item 4.3: Attrition rates were low ("At 3, 14, and 28 days after baseline, retention rates were 95.5%, 93.1%, and 90.8%, respectively."), so this item has been rated as Probably Yes.		High
Ribeiro, 2019, Clinical Psychological Science	3	M3: 28-day prediction window	Development and internal validation	NA		Yes	Probably No	High	Note on item 1.2: The recruitment strategy could have made the included study participants unrepresentative of the intended target population. Those using online Web forums focused on mental health, suicide, and self-injury are not necessarily representative of all high-risk suicidal and/or self-injuring individuals, and those who have expressed an interest in participating in the study are not n…		Yes	Yes	Probably Yes	Low	NA		Probably Yes	Yes	Yes	Yes	Yes	Probably Yes	Low	NA		No	Yes	Probably Yes	Yes	Yes	Yes	No	Yes	High	Note about item 4.3: Attrition rates were low ("At 3, 14, and 28 days after baseline, retention rates were 95.5%, 93.1%, and 90.8%, respectively."), so this item has been rated as Probably Yes.		High
Sariaslan, 2023, Translational Psychiatry	1	NA	External validation only	Fazel, 2019, Translational Psychiatry		Yes	Yes	Low	NA		Yes	Yes	Yes	Low	NA		Yes	Yes	Yes	Yes	Probably Yes	Yes	Low	NA		Yes	Yes	Yes	Yes	NA (validation study)	Probably Yes	Yes	NA (validation study)	Low	Note about item 4.2: "Using the Finnish registries, we created an equivalent set of predictors whose deﬁnitions we sought to match as closely as possible. Nearly all the predictor deﬁnitions were similar. There were, however, two differences between the cohort predictors. First, we deﬁned ‘previous violent crime’ as any conviction for an offence ‘against life and health’ (e.g., any assault, mansl…		Low
Ripperger, 2023, JAMA Network Open	1	NA	External validation only	Walsh, 2017, Clinical Psychological Science, M2		Yes	Yes	Low	NA		Yes	Yes	Yes	Low	NA		Yes	Yes	Yes	Yes	Probably Yes	Yes	Low	NA		Yes	Probably Yes	Yes	No	NA (validation study)	Probably No	No	NA (validation study)	High	Note about item 4.6: The dataset could include multiple visits per person and each person could potentially have more than one event. This is problematic since in the original model development study each person could only develop the event once. When each person can have more than one event multi-level or random-effects modeling methods are required however there is no indication that these were…		High
Wilimitis, 2022, JAMA Network Open	1	NA	External validation only	Walsh, 2017, Clinical Psychological Science, M2		Yes	Yes	Low	NA		Yes	Yes	Yes	Low	NA		Yes	Yes	Yes	Yes	Probably Yes	Yes	Low	NA		No Information	Probably Yes	Yes	No	NA (validation study)	Probably No	No	NA (validation study)	High	Note about item 4.1: Although the number of visits followed by a suicide attempt is > 100, the number of participants with the outcome (as specified in PROBAST for model validation studies) is not reported. Note about item 4.6: The dataset could include multiple visits per person and each person could potentially have more than one event. This is problematic since in the original model developmen…		High
Papini, 2023, JAMA Psychiatry	1	NA	External validation only	Simon, 2018, American Journal of Psychiatry, M1		Yes	Probably Yes	Low	NA		Probably Yes	Yes	Yes	Low	NA		No Information	No Information	Yes	Probably Yes	Probably Yes	Yes	Unclear	NA		Yes	Probably Yes	Probably Yes	No	NA (validation study)	Probably Yes	No	NA (validation study)	High	NA		High
Shaw, 2022, Suicide and Life-Threatening Behavior	1	NA	External validation only	Simon, 2018, American Journal of Psychiatry, M3		Yes	Probably Yes	Low	NA		Probably Yes	Yes	Yes	Low	NA		Yes	Yes	Yes	Yes	Probably Yes	Yes	Low	NA		Probably Yes	Probably Yes	Yes	No	NA (validation study)	Probably No	No	NA (validation study)	High	Note about item 4.6: They say "Some MHRN predictor variables were not available at SCF, including indicator for high-deductible insurance plan, neighborhood income, and educational attainment. Those variables were “omitted”, or set to zero, for the calculation of predicted risk of suicide attempt in the SCF sample and represent deviations from the MHRN algorithms. Other MHRN predictor variables w…		High
Haroz, 2024, JAMA Network Open	6	Validation of M1: Mental health specialty visits, Suicide attempt	External validation only	Simon, 2018, American Journal of Psychiatry, M1		Yes	Probably Yes	Low	NA		Yes	Yes	Yes	Low	NA		Probably Yes	Yes	Yes	Probably Yes	Probably Yes	Probably Yes	Low	NA		Probably Yes	Probably Yes	Probably Yes	Probably No	NA (validation study)	Probably Yes	No	NA (validation study)	High	Note about item 4.4: Their approach for handling missing PHQ-9 predictors in the MHRN models is not ideal, however given that they have performed sensitivity analyses assuming the lower bound and upper bound and showed that this makes minimal difference to the model performance results, risk of bias arising from their method of handling missing data for this item can be considered low. However, t…		High
Haroz, 2024, JAMA Network Open	6	Validation of M2: Mental health specialty visits, Suicide death	External validation only	Simon, 2018, American Journal of Psychiatry, M2		Yes	Probably Yes	Low	NA		Yes	Yes	Yes	Low	NA		Probably Yes	Yes	Yes	Yes	Probably Yes	Probably Yes	Low	NA		No	Probably Yes	Probably Yes	Probably No	NA (validation study)	Probably Yes	No	NA (validation study)	High	Note about item 4.4: Their approach for handling missing PHQ-9 predictors in the MHRN models is not ideal, however given that they have performed sensitivity analyses assuming the lower bound and upper bound and showed that this makes minimal difference to the model performance results, risk of bias arising from their method of handling missing data for this item can be considered low. However, t…		High
Haroz, 2024, JAMA Network Open	6	Validation of M3: General medical visits, Suicide attempt	External validation only	Simon, 2018, American Journal of Psychiatry, M3		Yes	Probably Yes	Low	NA		Yes	Yes	Yes	Low	NA		Probably Yes	Yes	Yes	Probably Yes	Probably Yes	Probably Yes	Low	NA		Probably Yes	Probably Yes	Probably Yes	Probably No	NA (validation study)	Probably Yes	Yes	NA (validation study)	High	Note about item 4.4: Their approach for handling missing PHQ-9 predictors in the MHRN models is not ideal, however given that they have performed sensitivity analyses assuming the lower bound and upper bound and showed that this makes minimal difference to the model performance results, risk of bias arising from their method of handling missing data for this item can be considered low. However, t…		High
Haroz, 2024, JAMA Network Open	6	Validation of M4: General medical visits, Suicide death	External validation only	Simon, 2018, American Journal of Psychiatry, M4		Yes	Probably Yes	Low	NA		Yes	Yes	Yes	Low	NA		Probably Yes	Yes	Yes	Yes	Probably Yes	Probably Yes	Low	NA		No	Probably Yes	Probably Yes	Probably No	NA (validation study)	Probably Yes	No	NA (validation study)	High	Note about item 4.4: Their approach for handling missing PHQ-9 predictors in the MHRN models is not ideal, however given that they have performed sensitivity analyses assuming the lower bound and upper bound and showed that this makes minimal difference to the model performance results, risk of bias arising from their method of handling missing data for this item can be considered low. However, t…		High
Haroz, 2024, JAMA Network Open	6	Validation of M2 for suicide attempts	External validation only	Walsh, 2017, Clinical Psychological Science, M2		Yes	Probably Yes	Low	NA		Yes	Yes	Yes	Low	NA		Probably Yes	Yes	Yes	Probably Yes	Probably Yes	Probably Yes	Low	NA		Probably Yes	Probably Yes	Probably Yes	Yes	NA (validation study)	Probably No	Yes	NA (validation study)	High	Note about item 4.6: The dataset could include multiple visits per person and each person could potentially have more than one event. This is problematic since in the original model development study each person could only develop the event once. When each person can have more than one event multi-level or random-effects modeling methods are required however there is no indication that these were…		High
Haroz, 2024, JAMA Network Open	6	Validation of M2 for suicide deaths	External validation only	Walsh, 2017, Clinical Psychological Science, M2		Yes	Probably Yes	Low	NA		Yes	Yes	Yes	Low	NA		Probably Yes	Yes	Yes	Yes	Probably Yes	Probably Yes	Low	NA		No	Probably Yes	Probably Yes	Yes	NA (validation study)	Probably No	No	NA (validation study)	High	Note about item 4.6: The dataset could include multiple visits per person and each person could potentially have more than one event. This is problematic since in the original model development study each person could only develop the event once. When each person can have more than one event multi-level or random-effects modeling methods are required however there is no indication that these were…		High
