# Supplementary material for: Prediction models for self-harm and suicide: a systematic review and critical appraisal
Source: BMC Med. 2025 Oct 9;23:549. doi: 10.1186/s12916-025-04367-6 (PMC12513157; doi:10.1186/s12916-025-04367-6)
Supplement: Supplementary file 6 — Additional file 6: R script for statistical analyses reported in the manuscript. [file 12916_2025_4367_MOESM6_ESM.zip]

Archive with 2 entries (2 files):
- AnalysisCode_suicide_prediction_models_SR.R
- __MACOSX/._AnalysisCode_suicide_prediction_models_SR.R
