# Supplementary material for: Prediction models for self-harm and suicide: a systematic review and critical appraisal
Source: BMC Med. 2025 Oct 9;23:549. doi: 10.1186/s12916-025-04367-6 (PMC12513157; doi:10.1186/s12916-025-04367-6)
Supplement: Supplementary file 6 — Additional file 6: R script for statistical analyses reported in the manuscript. [file 12916_2025_4367_MOESM6_ESM.zip › AnalysisCode_suicide_prediction_models_SR.R]

# Analysis code for manuscript "Prediction models for self-harm and suicide: a systematic review and critical appraisal"

# Author: Aida Seyedsalehi

# R version 4.4.2

#------------------------------------------------------------------------------#
# SETUP
#------------------------------------------------------------------------------#
library(tidyverse)
library(data.table)
library(readxl)
library(eatTools)
library(ggplot2)
library(extrafont)
library(scales)
library(forestplot)
library(naniar)
loadfonts()

#------------------------------------------------------------------------------#
# OVERVIEW
#------------------------------------------------------------------------------#
attach(dat)

#number of articles included in the review
n_distinct(ref)

#number of articles reporting the development of one or more models
dat %>% filter(str_detect(dev_val_type, regex("development", ignore_case = TRUE))) %>% summarise(n_articles = n_distinct(ref))

#number of articles reporting the external validation of one or more models
dat %>% filter(str_detect(dev_val_type, regex("external", ignore_case = TRUE))) %>% summarise(n_articles = n_distinct(ref))

#merge outcomes into broader categories
dat <- dat %>% 
  mutate(outcome_merged = case_when(
    outcome == "Suicide death" ~ "Suicide death",
    outcome == "Composite (suicide or non-fatal self-harm)" ~ "Composite",
    outcome == "Composite (suicide or suicide attempt)" ~ "Composite",
    outcome == "Non-fatal self-harm" ~ "Non-fatal self-harm",
    outcome == "Non-suicidal self-injury" ~ "Non-fatal self-harm",
    outcome == "Suicide attempt" ~ "Non-fatal self-harm",
    outcome == "Unclear" ~ "Non-fatal self-harm"
  ))

detach(dat)

# Studies describing the development of prediction models for self-harm and suicide
#-------------------------------------------------------------------------------------------#
dev_dat <- dat %>% filter(design_devel != "NA (validation study)")
attach(dev_dat)
n_models <- nrow(dev_dat)

#total number of unique models developed
n_models

#total number of unique models developed for each outcome (merged categories)
dev_dat %>% group_by(outcome_merged) %>% 
  summarise(n_developed_models = n()) %>% 
  arrange(desc(n_developed_models)) %>% 
  ungroup()

#total number of unique models developed for each outcome (original categories)
dev_dat %>%
  group_by(outcome) %>% 
  summarise(n_developed_models = n()) %>% 
  arrange(desc(n_developed_models)) %>% 
  ungroup()

detach(dev_dat)

# Studies describing the external validation of prediction models for self-harm and suicide
#-------------------------------------------------------------------------------------------#
val_dat <- dat %>% filter(design_devel == "NA (validation study)")
attach(val_dat)
n_validations <- nrow(val_dat)

#total number of external validations
n_validations

#total number of external validations for each outcome (merged categories)
val_dat %>% group_by(outcome_merged) %>% 
  summarise(n_validations = n()) %>% 
  arrange(desc(n_validations)) %>% 
  ungroup()

#number of external validations reported in the model development paper & dedicated external validations reported in a different paper (with and without updating)
val_dat %>% group_by(dev_val_type) %>% 
  summarise(n = n(),
          prop = round(n()/n_validations*100, 0)) %>% 
  arrange(desc(n)) %>% 
  ungroup()

#number of developed models which were never externally validated
val_dat %>% 
  summarise(n_unvalidated_models = n_models - n_distinct(validated_model),
            prop = round(n_unvalidated_models/n_models*100, 0))

#number of developed models which were externally validated at least once
val_dat %>% 
  summarise(n_validated_models = n_distinct(validated_model),
            prop = round(n_validated_models/n_models*100, 0))

#developed models which were externally validated once vs. more than once
val_dat %>% group_by(validated_model) %>% 
  summarise(n_validations = n()) %>% 
  arrange(desc(n_validations)) %>% 
  ungroup()

detach(val_dat)

#------------------------------------------------------------------------------#
# DATA SOURCES, STUDY DESIGNS, AND STUDY POPULATIONS
#------------------------------------------------------------------------------#
attach(dat)
n_total <- nrow(dat)

#study designs
dat <- dat %>%  
  mutate(design_combined = if_else(design_devel == "NA (validation study)", design_val, design_devel))

temp = dat %>% group_by(design_combined) %>% 
  summarise(n = n(),
            prop = round(n()/n_total*100, 0)) %>% 
  mutate(n_percent = paste0(n, " (", prop, "%)")) %>% 
  arrange(desc(n)) %>% 
  select(design_combined, n_percent) %>% 
  ungroup()

#models and validations using data from a single country vs. international data
dat %>% group_by(single_country) %>% 
  summarise(n = n(),
            prop = round(n()/n_total*100, 0)) %>% 
  arrange(desc(n)) %>%
  ungroup()

#countries where the model development and validation data came from
temp = dat %>% group_by(countries) %>% 
  summarise(n = n(),
            prop = round(n()/n_total*100, 0)) %>% 
  mutate(n_percent = paste0(n, " (", prop, "%)")) %>% 
  arrange(desc(n)) %>% 
  select(countries, n_percent) %>% 
  ungroup()

temp = dev_dat %>% group_by(countries) %>% 
  summarise(n = n(),
            prop = round(n()/n_models*100, 0)) %>% 
  mutate(n_percent = paste0(n, " (", prop, "%)")) %>% 
  arrange(desc(n)) %>% 
  select(countries, n_percent) %>% 
  ungroup()

temp = val_dat %>% group_by(countries) %>% 
  summarise(n = n(),
            prop = round(n()/n_validations*100, 0)) %>% 
  mutate(n_percent = paste0(n, " (", prop, "%)")) %>% 
  arrange(desc(n)) %>% 
  select(countries, n_percent) %>% 
  ungroup()

#models and validations using data from a single centre, multiple centres, citywide/statewide/nationwide data, etc.
temp = dat %>% group_by(Multicentre) %>% 
  summarise(n = n(),
            prop = round(n()/n_total*100, 0)) %>% 
  mutate(n_percent = paste0(n, " (", prop, "%)")) %>% 
  arrange(desc(n)) %>% 
  select(Multicentre, n_percent) %>% 
  ungroup()

#age distribution of samples (where reported)
dat %>% filter(age_centr_stat == "Mean") %>% 
  summarise(min = min(as.numeric(age_centr_est)),
            max = max(as.numeric(age_centr_est)))

#sex distribution of samples (where reported)
n_sex_reported <- length(percent_female[percent_female != "NR"])

dat %>% filter(percent_female != "NR") %>% 
  filter(as.numeric(percent_female) == 0) %>% 
  summarise(n = n(),
            prop = round(n()/n_sex_reported*100, 0))

dat %>% filter(percent_female != "NR") %>% 
  filter(as.numeric(percent_female) == 100) %>% 
  summarise(n = n(),
            prop = round(n()/n_sex_reported*100, 0))

dat %>% filter(percent_female != "NR") %>% 
  filter((as.numeric(percent_female) > 0) & (as.numeric(percent_female) < 100)) %>% 
  summarise(min = min(as.numeric(percent_female)),
            max = max(as.numeric(percent_female)))

#study dates of development and validation samples (where reported)
dat %>% filter(study_dates != "NR") %>% 
  mutate(start_year = str_sub(study_dates, 1, 4), 
         end_year = str_sub(study_dates, -4, -1)) %>% 
  summarise(min = min(as.numeric(start_year)),
            max = max(as.numeric(end_year)))

#study settings
temp = dat %>% group_by(setting_category) %>% 
  summarise(n = n(),
            prop = round(n()/n_total*100, 0)) %>% 
  mutate(n_percent = paste0(n, " (", prop, "%)")) %>% 
  arrange(desc(n)) %>% 
  select(setting_category, n_percent) %>% 
  ungroup()

#target populations
temp = dat %>% group_by(target_population_age) %>% 
  summarise(n = n(),
            prop = round(n()/n_total*100, 0)) %>% 
  mutate(n_percent = paste0(n, " (", prop, "%)")) %>% 
  arrange(desc(n)) %>% 
  select(target_population_age, n_percent) %>% 
  ungroup()

temp = dat %>% group_by(target_population_category) %>% 
  summarise(n = n(),
            prop = round(n()/n_total*100, 0)) %>% 
  mutate(n_percent = paste0(n, " (", prop, "%)")) %>% 
  arrange(desc(n)) %>% 
  select(target_population_category, n_percent) %>% 
  ungroup()

detach(dat)

#------------------------------------------------------------------------------#
# SAMPLE SIZE
#------------------------------------------------------------------------------#
#number of participants
dev_dat %>%
  filter(!(str_detect(n_dev, "NR|\\(v\\)|pm"))) %>% 
  mutate(n_dev_clean = as.numeric(removeNonNumeric(n_dev))) %>% 
  summarise(median = median(n_dev_clean),
            Q1 = quantile(n_dev_clean, 0.25),
            Q3 = quantile(n_dev_clean, 0.75), 
            min = min(n_dev_clean),
            max = max(n_dev_clean))

val_dat %>%
  filter(!(str_detect(n_ext, "NR|\\(v\\)"))) %>% 
  mutate(n_ext_clean = as.numeric(removeNonNumeric(n_ext))) %>% 
  summarise(median = median(n_ext_clean),
            Q1 = quantile(n_ext_clean, probs = 0.25),
            Q3 = quantile(n_ext_clean, probs = 0.75), 
            min = min(n_ext_clean),
            max = max(n_ext_clean))

#number of individuals experiencing the event
dev_dat %>%
  filter(!(str_detect(events_dev, "NR|\\(v\\)"))) %>% 
  mutate(events_dev_clean = as.numeric(removeNonNumeric(events_dev))) %>% 
  summarise(median = median(events_dev_clean),
            Q1 = quantile(events_dev_clean, 0.25),
            Q3 = quantile(events_dev_clean, 0.75), 
            min = min(events_dev_clean),
            max = max(events_dev_clean))

val_dat %>%
  filter(!(str_detect(events_ext, "NR|\\(v\\)"))) %>% 
  mutate(events_ext_clean = as.numeric(removeNonNumeric(events_ext))) %>% 
  summarise(median = median(events_ext_clean),
            Q1 = quantile(events_ext_clean, probs = 0.25),
            Q3 = quantile(events_ext_clean, probs = 0.75), 
            min = min(events_ext_clean),
            max = max(events_ext_clean))

#models for which EPP could be calculated or approximated
dev_dat %>% filter(epp != "NR") %>%
  summarise(n = n(), 
            prop = round(n()/n_models*100, 0))

n_models_with_epp <- length(dev_dat$epp[dev_dat$epp != "NR"])

dev_dat %>% 
  filter(!(str_detect(epp, "NR"))) %>% 
  mutate(epp_clean = as.numeric(gsub("[<≤>≥\\*]", "", epp))) %>%
  summarise(median = median(epp_clean),
            Q1 = quantile(epp_clean, probs = 0.25),
            Q3 = quantile(epp_clean, probs = 0.75), 
            min = min(epp_clean),
            max = max(epp_clean))

dev_dat %>% 
  filter(!(str_detect(epp, "NR"))) %>% 
  mutate(epp_clean = as.numeric(gsub("[<≤>≥\\*]", "", epp))) %>% 
  filter(epp_clean < 10) %>%
  summarise(n_epp_less_than_10 = n(),
            prop_epp_less_than_10 = round(n()/n_models_with_epp*100, 0))

#histogram of EPP values
EPP_data <- dev_dat %>% 
  filter(!(str_detect(epp, "NR"))) %>% 
  mutate(epp_clean = as.numeric(gsub("[<≤>≥\\*]", "", epp))) %>%
  select(ref, number_models, difference_models, epp, epp_clean)

plot = ggplot(EPP_data, aes(x = epp_clean)) + 
  geom_histogram(aes(y = after_stat(density)), binwidth = 1, color = "black", fill = "lightblue") +
  theme_bw() +
  labs(y = "Percentage of models", x = "Events per candidate predictor parameter (EPP)") +
  scale_x_continuous(breaks = seq(0, 150, 10), expand = expansion(mult = c(0, 0.034))) +
  scale_y_continuous(labels = scales::percent, expand = expansion(mult = c(0, 0.0725))) +
  theme(axis.text.x = element_text(size = 10, family = "Palatino", colour = "black", vjust = -1),
        axis.title.x = element_text(size = 12, family = "Palatino", face = "bold", colour = "black", vjust = -3),
        axis.text.y = element_text(size = 10, family = "Palatino", colour = "black"),
        axis.title.y = element_text(size = 12, family = "Palatino", face = "bold", colour = "black", vjust = 3),
        panel.grid.major = element_blank(),
        panel.grid.minor = element_blank(),
        panel.border = element_blank(),
        axis.line = element_line(),
        plot.margin = margin(t = 30, r = 20, b = 30, l = 20))

#models and validations which included multiple observations per person
dev_dat %>% filter(multiple_visits_per_person == "Yes") %>% 
  summarise(n = n(), 
            prop = round(n()/n_models*100, 0))

val_dat %>% filter(multiple_visits_per_person == "Yes") %>% 
  summarise(n = n(), 
            prop = round(n()/n_validations*100, 0))

n_visit_level <- length(dat$multiple_visits_per_person[dat$multiple_visits_per_person == "Yes"])

#visit-level models and validations which only reported sample size information at the visit level
dat %>% filter(multiple_visits_per_person == "Yes") %>% 
  filter(str_detect(n_dev, "\\(v\\)")|str_detect(events_dev, "\\(v\\)")|str_detect(n_ext, "\\(v\\)")|str_detect(events_ext, "\\(v\\)")) %>% 
  summarise(n = n(), 
            prop = round(n()/n_visit_level*100, 0))

#-----------------------------------------------------------------------------------#
# PREDICTORS (DEVELOPMENT ONLY)
#-----------------------------------------------------------------------------------#
#models which did not present the number of candidate predictor parameters
dev_dat %>% filter(candidate_pp_number == "NR") %>% 
  summarise(n = n(),
            prop = round(n()/n_models*100, 0))

#number of candidate predictor parameters
dev_dat %>%
  filter(!(candidate_pp_number %in% c("NA", "NR"))) %>% 
  mutate(candidate_pp_number_clean = as.numeric(removeNonNumeric(candidate_pp_number))) %>%
  summarise(median = median(candidate_pp_number_clean),
            Q1 = quantile(candidate_pp_number_clean, 0.25),
            Q3 = quantile(candidate_pp_number_clean, 0.75), 
            min = min(candidate_pp_number_clean),
            max = max(candidate_pp_number_clean))

#models which did not result in a discrete set of predictors included in the final model
dev_dat %>% filter(final_pp_number == "NA") %>% 
  summarise(n = n(),
            prop = round(n()/n_models*100, 0))

#models which did not present the number of predictor parameters included in the final model
dev_dat %>% filter(final_pp_number == "NR") %>% 
  summarise(n = n(),
            prop = round(n()/n_models*100, 0))

#number of predictor parameters included in the final model
dev_dat %>%
  filter(!(final_pp_number %in% c("NA", "NR"))) %>% 
  mutate(final_pp_number_clean = as.numeric(removeNonNumeric(final_pp_number))) %>%
  summarise(median = median(final_pp_number_clean),
            Q1 = quantile(final_pp_number_clean, 0.25),
            Q3 = quantile(final_pp_number_clean, 0.75), 
            min = min(final_pp_number_clean),
            max = max(final_pp_number_clean))

#models which did not present any information about the (most important) predictors included in the final model
dev_dat %>% 
  filter(str_detect(predictors, "Not presented")) %>% 
  summarise(n = n(),
            prop = round(n()/n_models*100, 0))

#-----------------------------------------------------------------------------------#
# OUTCOMES
#-----------------------------------------------------------------------------------#
#most common outcome measurement categories
temp = dat %>% group_by(outcome_measurement_category) %>% 
  summarise(n = n(),
            prop = round(n()/n_total*100, 0)) %>% 
  mutate(n_percent = paste0(n, " (", prop, "%)")) %>% 
  arrange(desc(n)) %>% 
  select(outcome_measurement_category, n_percent) %>% 
  ungroup()

#models and validations with unclear prediction moment/intended moment of use
dat %>% filter(pred_moment == "Unclear") %>% 
  summarise(n = n(),
            prop = round(n()/n_total*100, 0))

#models and validations with unclear or variable prediction horizons
dat %>% filter(pred_horizon %in% c("Unclear", "Variable")) %>% 
  group_by(pred_horizon) %>% 
  summarise(n = n(),
            prop = round(n()/n_total*100, 0)) %>% 
  arrange(desc(n)) %>% 
  ungroup()

#-----------------------------------------------------------------------------------#
# MODELLING METHODS (DEVELOPMENT ONLY)
#-----------------------------------------------------------------------------------#
#most common statistical modelling methods
temp = dev_dat %>% group_by(method) %>% 
  summarise(n = n(),
            prop = round(n()/n_models*100, 0)) %>% 
  mutate(n_percent = paste0(n, " (", prop, "%)")) %>% 
  arrange(desc(n)) %>% 
  select(method, n_percent) %>% 
  ungroup()

#models which did not involve variable selection
dev_dat %>% filter(selection_model %in% c("All predictors forced in model", "Not applicable")) %>% 
  group_by(selection_model) %>% 
  summarise(n = n(),
            prop = round(n()/n_models*100, 0)) %>% 
  arrange(desc(n)) %>% 
  ungroup()

#most common methods for variable selection during multivariable modelling
n_models_with_variableSelection <- length(dev_dat$selection_model[!dev_dat$selection_model %in% c("All predictors forced in model", "Not applicable")])

dev_dat %>% filter(!selection_model %in% c("All predictors forced in model", "Not applicable")) %>% 
  group_by(selection_model) %>% 
  summarise(n = n(),
            prop = round(n()/n_models_with_variableSelection*100, 0)) %>% 
  arrange(desc(n)) %>% 
  ungroup()

#variable selection during multivariable modelling Unclear/Not reported
dev_dat %>% filter(selection_model %in% c("Not reported", "Unclear")) %>% 
  summarise(n = n(),
            prop = round(n()/n_models_with_variableSelection*100, 0))

#summary table of variable selection approaches
temp = dev_dat %>% group_by(selection_model) %>% 
  summarise(n = n(),
            prop = round(n()/n_models*100, 0)) %>% 
  mutate(n_percent = paste0(n, " (", prop, "%)")) %>% 
  arrange(desc(n)) %>% 
  select(selection_model, n_percent) %>% 
  ungroup()

#class imbalance correction methods
dev_dat %>% group_by(class_imbalance_correction) %>% 
  summarise(n = n(),
            prop = round(n()/n_models*100, 0)) %>% 
  arrange(desc(n)) %>% 
  ungroup()

#-----------------------------------------------------------------------------------#
# INTERNAL VALIDATION AND SHRINKAGE (DEVELOPMENT ONLY)
#-----------------------------------------------------------------------------------#
#models which were internally validated
dev_dat %>% group_by(internal_val) %>% 
  summarise(n = n(),
            prop = round(n()/n_models*100, 0)) %>% 
  arrange(desc(n)) %>% 
  ungroup()

n_models_internalVal <- length(dev_dat$internal_val[dev_dat$internal_val == "Yes"])

#most common methods for internal validation
dev_dat %>% filter(internal_val == "Yes") %>% 
  group_by(internal_technique) %>% 
  summarise(n = n(), 
            prop = round(n()/n_models_internalVal*100, 0)) %>% 
  arrange(desc(n)) %>% 
  ungroup()

#summary table of internal validation approaches
temp = dev_dat %>% group_by(internal_technique) %>% 
  summarise(n = n(), 
            prop = round(n()/n_models*100, 0)) %>% 
  mutate(n_percent = paste0(n, " (", prop, "%)")) %>% 
  arrange(desc(n)) %>% 
  select(internal_technique, n_percent) %>% 
  ungroup()

#models which were developed using shrinkage and penalisation techniques
dev_dat %>% filter(!shrinkage %in% c("Not performed", "Unclear")) %>% 
  summarise(n = n(),
            prop = round(n()/n_models*100, 0))

n_models_shrinkage <- length(dev_dat$shrinkage[!dev_dat$shrinkage %in% c("Not performed", "Unclear")])

#most common methods for shrinkage and penalisation
dev_dat %>% filter(!shrinkage %in% c("Not performed", "Unclear")) %>%
  group_by(shrinkage) %>% 
  summarise(n = n(), 
            prop = round(n()/n_models_shrinkage*100, 0)) %>% 
  arrange(desc(n)) %>% 
  ungroup()

#summary table of shrinkage approaches
temp = dev_dat %>% group_by(shrinkage) %>% 
  summarise(n = n(), 
            prop = round(n()/n_models*100, 0)) %>% 
  mutate(n_percent = paste0(n, " (", prop, "%)")) %>% 
  arrange(desc(n)) %>% 
  select(shrinkage, n_percent) %>% 
  ungroup()

#------------------------------------------------------------------------------#
# PREDICTIVE PERFORMANCE
#------------------------------------------------------------------------------#
#models for which discrimination performance was assessed during development 
dev_dat %>% filter((c_app != "NR")|(!c_intern %in% c("NR", "NA"))) %>% 
  summarise(n = n(),
            prop = round(n()/n_models*100, 0))

#median (IQR) and range of reported C-indexes from model development (internally validated > apparent performance)
dev_dat %>% 
  mutate(c_dev = ifelse(str_detect(c_intern, "NA|NR"), c_app, c_intern)) %>% 
  filter(c_dev != "NR") %>% 
  mutate(c_dev = as.numeric(c_dev)) %>% 
  summarise(median = median(c_dev),
            Q1 = quantile(c_dev, probs = 0.25),
            Q3 = quantile(c_dev, probs = 0.75), 
            min = min(c_dev),
            max = max(c_dev),
            n = n())

#median (IQR) and range of reported C-indexes from model development grouped by outcome (internally validated > apparent performance)
dev_dat %>% group_by(outcome_merged) %>% 
  mutate(c_dev = ifelse(str_detect(c_intern, "NA|NR"), c_app, c_intern)) %>% 
  filter(c_dev != "NR") %>% 
  mutate(c_dev = as.numeric(c_dev)) %>% 
  summarise(median = median(c_dev),
            Q1 = quantile(c_dev, probs = 0.25),
            Q3 = quantile(c_dev, probs = 0.75), 
            min = min(c_dev),
            max = max(c_dev),
            n = n()) %>% 
  ungroup()

#external validations for which discrimination performance was assessed  
val_dat %>% filter(c_extern != "NR") %>% 
  summarise(n = n(),
            prop = round(n()/n_validations*100, 0))

#median (IQR) and range of reported C-indexes from external validation
val_dat %>% 
  filter(c_extern != "NR") %>% 
  mutate(c_extern = as.numeric(c_extern)) %>% 
  summarise(median = median(c_extern),
            Q1 = quantile(c_extern, probs = 0.25),
            Q3 = quantile(c_extern, probs = 0.75), 
            min = min(c_extern),
            max = max(c_extern),
            n = n())

#median (IQR) and range of reported C-indexes from external validation grouped by outcome
val_dat %>% group_by(outcome_merged) %>% 
  filter(c_extern != "NR") %>% 
  mutate(c_extern = as.numeric(c_extern)) %>% 
  summarise(median = median(c_extern),
            Q1 = quantile(c_extern, probs = 0.25),
            Q3 = quantile(c_extern, probs = 0.75), 
            min = min(c_extern),
            max = max(c_extern),
            n = n())

#models for which calibration was assessed during development (all calibration plots, no other measures of calibration reported for apparent or internal validation performance)
dev_dat %>% 
  filter((calplot_app %in% c("Yes", "No but possible to construct based on provided information"))|
           (calplot_intern %in% c("Yes", "No but possible to construct based on provided information"))) %>% 
  summarise(n = n(),
            prop = round(n()/n_models*100, 0))

dev_dat %>% 
  filter((calplot_app %in% c("Yes", "No but possible to construct based on provided information"))|
           (calplot_intern %in% c("Yes", "No but possible to construct based on provided information"))) %>% 
  select(ref, number_models, difference_models, dev_val_type, calplot_app, calplot_intern, rob4_7, rob_analysis_rationale) %>% view()

#external validations for which calibration was assessed
val_dat %>% 
  filter((calplot_extern %in% c("Yes", "No but possible to construct based on provided information"))|
           (!str_detect(calslope_extern, "NR"))|
           (!str_detect(CITL_extern, "NR"))) %>% 
  summarise(n = n(),
            prop = round(n()/n_validations*100, 0))

val_dat %>% 
  filter((calplot_extern %in% c("Yes", "No but possible to construct based on provided information"))|
           (!str_detect(calslope_extern, "NR"))|
           (!str_detect(CITL_extern, "NR"))) %>% 
  select(ref, number_models, difference_models, dev_val_type, validated_model, calplot_extern, calslope_extern, CITL_extern, rob4_7, rob_analysis_rationale) %>% view()

#models for which classification performance was assessed during development
dev_dat %>% filter((classification_app != "NR")|(!classification_intern %in% c("NR", "NA"))) %>%
  summarise(n = n(),
            prop = round(n()/n_models*100, 0))

#external validations for which classification performance was assessed 
val_dat %>% filter(classification_extern != "NR") %>%
  summarise(n = n(),
            prop = round(n()/n_validations*100, 0))

#------------------------------------------------------------------------------#
# RISK OF BIAS
#------------------------------------------------------------------------------#
#developed models at low, unclear, and high risk of bias (overall)
dev_dat %>% group_by(rob_overall) %>% 
  summarise(n = n(),
            prop = round(n()/n_models*100, 0)) %>% 
  arrange(desc(n)) %>% 
  ungroup()

#developed models at low, unclear, and high risk of bias (per domain)
dev_dat %>% group_by(rob_participants) %>% 
  summarise(n = n(),
            prop = round(n()/n_models*100, 0)) %>% 
  arrange(desc(n)) %>% 
  ungroup()

dev_dat %>% group_by(rob_predictors) %>% 
  summarise(n = n(),
            prop = round(n()/n_models*100, 0)) %>% 
  arrange(desc(n)) %>% 
  ungroup()

dev_dat %>% group_by(rob_outcome) %>% 
  summarise(n = n(),
            prop = round(n()/n_models*100, 0)) %>% 
  arrange(desc(n)) %>% 
  ungroup()

dev_dat %>% group_by(rob_analysis) %>% 
  summarise(n = n(),
            prop = round(n()/n_models*100, 0)) %>% 
  arrange(desc(n)) %>% 
  ungroup()

#validations at low, unclear, and high risk of bias (overall)
val_dat %>% group_by(rob_overall) %>% 
  summarise(n = n(),
            prop = round(n()/n_validations*100, 0)) %>% 
  arrange(desc(n)) %>% 
  ungroup()

#validations at low, unclear, and high risk of bias (per domain)
val_dat %>% group_by(rob_participants) %>% 
  summarise(n = n(),
            prop = round(n()/n_validations*100, 0)) %>% 
  arrange(desc(n)) %>% 
  ungroup()

val_dat %>% group_by(rob_predictors) %>% 
  summarise(n = n(),
            prop = round(n()/n_validations*100, 0)) %>% 
  arrange(desc(n)) %>% 
  ungroup()

val_dat %>% group_by(rob_outcome) %>% 
  summarise(n = n(),
            prop = round(n()/n_validations*100, 0)) %>% 
  arrange(desc(n)) %>% 
  ungroup()

val_dat %>% group_by(rob_analysis) %>% 
  summarise(n = n(),
            prop = round(n()/n_validations*100, 0)) %>% 
  arrange(desc(n)) %>% 
  ungroup()

#developed models and validations at low, unclear, and high risk of bias (overall)
dat %>% group_by(rob_overall) %>% 
  summarise(n = n(),
            prop = round(n()/n_total*100, 0)) %>% 
  arrange(desc(n)) %>% 
  ungroup()

#developed models and validations at low, unclear, and high risk of bias (per domain)
dat %>% group_by(rob_participants) %>% 
  summarise(n = n(),
            prop = round(n()/n_total*100, 0)) %>% 
  arrange(desc(n)) %>% 
  ungroup()

dat %>% group_by(rob_predictors) %>% 
  summarise(n = n(),
            prop = round(n()/n_total*100, 0)) %>% 
  arrange(desc(n)) %>% 
  ungroup()

dat %>% group_by(rob_outcome) %>% 
  summarise(n = n(),
            prop = round(n()/n_total*100, 0)) %>% 
  arrange(desc(n)) %>% 
  ungroup()

dat %>% group_by(rob_analysis) %>% 
  summarise(n = n(),
            prop = round(n()/n_total*100, 0)) %>% 
  arrange(desc(n)) %>% 
  ungroup()

#figure showing PROBAST overall and per domain ratings for all developed models
attach(dev_dat)

domain <- factor(c(rep("Overall", 3), rep("Participants", 3), rep("Predictors", 3), rep("Outcome", 3), rep("Analysis", 3)), 
                 level = c("Overall", "Participants", "Predictors", "Outcome", "Analysis"))

RoB <- factor(rep(c("High", "Unclear", "Low"), 5), 
              levels = c("High", "Unclear", "Low"))

prop <- c(
  sum(rob_overall == "High")/n_models,
  sum(rob_overall == "Unclear")/n_models,
  sum(rob_overall == "Low")/n_models,
  sum(rob_participants == "High")/n_models,
  sum(rob_participants == "Unclear")/n_models,
  sum(rob_participants == "Low")/n_models,
  sum(rob_predictors == "High")/n_models,
  sum(rob_predictors == "Unclear")/n_models,
  sum(rob_predictors == "Low")/n_models,
  sum(rob_outcome == "High")/n_models,
  sum(rob_outcome == "Unclear")/n_models,
  sum(rob_outcome == "Low")/n_models,
  sum(rob_analysis == "High")/n_models,
  sum(rob_analysis == "Unclear")/n_models,
  sum(rob_analysis == "Low")/n_models
)

RoB_data <- data.frame(domain, RoB, prop)
rm(domain, RoB, prop)     

plot = ggplot(RoB_data, aes(fill = RoB, y = prop, x = domain)) +
  geom_bar(position = "fill", stat = "identity", width = 0.5) +
  theme_bw() +
  labs(title = "Model development (n = 167)", y = "Percentage of models", x = "PROBAST domain", fill = "Risk of bias") +
  scale_y_continuous(labels = scales::percent, expand = expansion(mult = c(0, 0))) +
  theme(plot.title = element_text(size = 15, family = "Palatino", face = "bold", colour = "black", hjust = 0.5, vjust = 2),
        axis.text.x = element_text(size = 13, family = "Palatino", face = "bold", colour = "black", vjust = -1),
        axis.title.x = element_text(size = 15, family = "Palatino", face = "bold", colour = "black", vjust = -3, hjust = 1),
        axis.text.y = element_text(size = 13, family = "Palatino", colour = "black"),
        axis.title.y = element_text(size = 15, family = "Palatino", face = "bold", colour = "black", vjust = 2),
        legend.text = element_text(size = 13, family = "Palatino", colour = "black"),
        legend.title = element_text(size = 13, family = "Palatino", face = "bold", colour = "black"),
        panel.grid.major = element_line(color = "grey", linewidth = 0.5, linetype = 1),
        panel.grid.minor = element_blank(),
        plot.margin = margin(t = 30, r = 20, b = 30, l = 20)) +
  scale_fill_manual(values = c("tomato2", "gold1", "limegreen"))

detach(dev_dat)

#figure showing PROBAST overall and per domain ratings for all validations
attach(val_dat)

domain <- factor(c(rep("Overall", 3), rep("Participants", 3), rep("Predictors", 3), rep("Outcome", 3), rep("Analysis", 3)), 
                 level = c("Overall", "Participants", "Predictors", "Outcome", "Analysis"))

RoB <- factor(rep(c("High", "Unclear", "Low"), 5), 
              levels = c("High", "Unclear", "Low"))

prop <- c(
  sum(rob_overall == "High")/n_validations,
  sum(rob_overall == "Unclear")/n_validations,
  sum(rob_overall == "Low")/n_validations,
  sum(rob_participants == "High")/n_validations,
  sum(rob_participants == "Unclear")/n_validations,
  sum(rob_participants == "Low")/n_validations,
  sum(rob_predictors == "High")/n_validations,
  sum(rob_predictors == "Unclear")/n_validations,
  sum(rob_predictors == "Low")/n_validations,
  sum(rob_outcome == "High")/n_validations,
  sum(rob_outcome == "Unclear")/n_validations,
  sum(rob_outcome == "Low")/n_validations,
  sum(rob_analysis == "High")/n_validations,
  sum(rob_analysis == "Unclear")/n_validations,
  sum(rob_analysis == "Low")/n_validations
)

RoB_data <- data.frame(domain, RoB, prop)
rm(domain, RoB, prop)     

plot = ggplot(RoB_data, aes(fill = RoB, y = prop, x = domain)) +
  geom_bar(position = "fill", stat = "identity", width = 0.5) +
  theme_bw() +
  labs(title = "External validations (n = 29)", y = "Percentage of validations", x = "PROBAST domain", fill = "Risk of bias") +
  scale_y_continuous(labels = scales::percent, expand = expansion(mult = c(0, 0))) +
  theme(plot.title = element_text(size = 15, family = "Palatino", face = "bold", colour = "black", hjust = 0.5, vjust = 2),
        axis.text.x = element_text(size = 13, family = "Palatino", face = "bold", colour = "black", vjust = -1),
        axis.title.x = element_text(size = 15, family = "Palatino", face = "bold", colour = "black", vjust = -3, hjust = 1),
        axis.text.y = element_text(size = 13, family = "Palatino", colour = "black"),
        axis.title.y = element_text(size = 15, family = "Palatino", face = "bold", colour = "black", vjust = 2),
        legend.text = element_text(size = 13, family = "Palatino", colour = "black"),
        legend.title = element_text(size = 13, family = "Palatino", face = "bold", colour = "black"),
        panel.grid.major = element_line(color = "grey", linewidth = 0.5, linetype = 1),
        panel.grid.minor = element_blank(),
        plot.margin = margin(t = 30, r = 20, b = 30, l = 20)) +
  scale_fill_manual(values = c("tomato2", "gold1", "limegreen"))

detach(val_dat)

#models rated as "No or "Probably No" on each PROBAST signalling question
attach(dev_dat)

PROBAST_SQs <- c(
  "Were appropriate data sources used, e.g., cohort, RCT, or nested case–control study data?",
  "Were all inclusions and exclusions of participants appropriate?",
  "Were predictors deﬁned and assessed in a similar way for all participants?",
  "Were predictor assessments made without knowledge of outcome data?",
  "Are all predictors available at the time the model is intended to be used?",
  "Was the outcome determined appropriately?",
  "Was a prespeciﬁed or standard outcome deﬁnition used?",
  "Were predictors excluded from the outcome deﬁnition?",
  "Was the outcome deﬁned and determined in a similar way for all participants?",
  "Was the outcome determined without knowledge of predictor information?",
  "Was the time interval between predictor assessment and outcome determination appropriate?",
  "Were there a reasonable number of participants with the outcome?",
  "Were continuous and categorical predictors handled appropriately?",
  "Were all enrolled participants included in the analysis?",
  "Were participants with missing data handled appropriately?",
  "Was selection of predictors based on univariable analysis avoided?†",
  "Were complexities in the data (e.g., censoring, competing risks, sampling of control participants) accounted for appropriately?",
  "Were relevant model performance measures evaluated appropriately?",
  "Were model overﬁtting and optimism in model performance accounted for?†"
)

prop <- c(
  sum(rob1_1 %in% c("No", "Probably No"))/n_models,
  sum(rob1_2 %in% c("No", "Probably No"))/n_models,
  sum(rob2_1 %in% c("No", "Probably No"))/n_models,
  sum(rob2_2 %in% c("No", "Probably No"))/n_models,
  sum(rob2_3 %in% c("No", "Probably No"))/n_models,
  sum(rob3_1 %in% c("No", "Probably No"))/n_models,
  sum(rob3_2 %in% c("No", "Probably No"))/n_models,
  sum(rob3_3 %in% c("No", "Probably No"))/n_models,
  sum(rob3_4 %in% c("No", "Probably No"))/n_models,
  sum(rob3_5 %in% c("No", "Probably No"))/n_models,
  sum(rob3_6 %in% c("No", "Probably No"))/n_models,
  sum(rob4_1 %in% c("No", "Probably No"))/n_models,
  sum(rob4_2 %in% c("No", "Probably No"))/n_models,
  sum(rob4_3 %in% c("No", "Probably No"))/n_models,
  sum(rob4_4 %in% c("No", "Probably No"))/n_models,
  sum(rob4_5 %in% c("No", "Probably No"))/n_models,
  sum(rob4_6 %in% c("No", "Probably No"))/n_models,
  sum(rob4_7 %in% c("No", "Probably No"))/n_models,
  sum(rob4_8 %in% c("No", "Probably No"))/n_models
)

RoB_data_per_item_dev <- data.frame(item = c(1.1, 1.2, 2.1, 2.2, 2.3, 3.1, 3.2, 3.3, 3.4, 3.5, 3.6, 4.1, 4.2, 4.3, 4.4, 4.5, 4.6, 4.7, 4.8),
                                PROBAST_SQs = factor(PROBAST_SQs, levels = PROBAST_SQs),
                                prop = prop,
                                percentage = round(prop*100, 0))
rm(PROBAST_SQs, prop)

#figure showing proportion of models rated as "No or "Probably No" on each signalling question in the PROBAST analysis domain
RoB_data_per_item_analysis_dev <- RoB_data_per_item_dev[12:19, ]

plot = ggplot(RoB_data_per_item_analysis_dev, aes(x = prop, y = reorder(PROBAST_SQs, prop))) +
  geom_col(fill = "dodgerblue3", width = 0.5) +
  theme_bw() +
  labs(title = "Model development (n = 167)", y = "", x = "Percentage of models rated 'No' or 'Probably No'") +
  scale_x_continuous(labels = scales::percent, expand = expansion(mult = c(0, 0)), limits = c(0, 1)) +
  scale_y_discrete(labels = label_wrap(65)) +
  theme(plot.title = element_text(size = 15, family = "Palatino", face = "bold", colour = "black", hjust = 0.5, vjust = 2),
        axis.text.x = element_text(size = 13, family = "Palatino", colour = "black", vjust = -1),
        axis.title.x = element_text(size = 15, family = "Palatino", face = "bold", vjust = -5),
        axis.text.y = element_text(size = 13, family = "Palatino", colour = "black", hjust = 0),
        panel.grid.major.x = element_line(color = "grey", linewidth = 0.5, linetype = 1),
        panel.grid.major.y = element_blank(),
        panel.grid.minor = element_blank(),
        plot.margin = margin(t = 20, r = 30, b = 35, l = 20))

detach(dev_dat)

#validations rated as "No or "Probably No" on each PROBAST signalling question
attach(val_dat)

PROBAST_SQs <- c(
  "Were appropriate data sources used, e.g., cohort, RCT, or nested case–control study data?",
  "Were all inclusions and exclusions of participants appropriate?",
  "Were predictors deﬁned and assessed in a similar way for all participants?",
  "Were predictor assessments made without knowledge of outcome data?",
  "Are all predictors available at the time the model is intended to be used?",
  "Was the outcome determined appropriately?",
  "Was a prespeciﬁed or standard outcome deﬁnition used?",
  "Were predictors excluded from the outcome deﬁnition?",
  "Was the outcome deﬁned and determined in a similar way for all participants?",
  "Was the outcome determined without knowledge of predictor information?",
  "Was the time interval between predictor assessment and outcome determination appropriate?",
  "Were there a reasonable number of participants with the outcome?",
  "Were continuous and categorical predictors handled appropriately?",
  "Were all enrolled participants included in the analysis?",
  "Were participants with missing data handled appropriately?",
  "Were complexities in the data (e.g., censoring, competing risks, sampling of control participants) accounted for appropriately?",
  "Were relevant model performance measures evaluated appropriately?"
)

prop <- c(
  sum(rob1_1 %in% c("No", "Probably No"))/n_validations,
  sum(rob1_2 %in% c("No", "Probably No"))/n_validations,
  sum(rob2_1 %in% c("No", "Probably No"))/n_validations,
  sum(rob2_2 %in% c("No", "Probably No"))/n_validations,
  sum(rob2_3 %in% c("No", "Probably No"))/n_validations,
  sum(rob3_1 %in% c("No", "Probably No"))/n_validations,
  sum(rob3_2 %in% c("No", "Probably No"))/n_validations,
  sum(rob3_3 %in% c("No", "Probably No"))/n_validations,
  sum(rob3_4 %in% c("No", "Probably No"))/n_validations,
  sum(rob3_5 %in% c("No", "Probably No"))/n_validations,
  sum(rob3_6 %in% c("No", "Probably No"))/n_validations,
  sum(rob4_1 %in% c("No", "Probably No"))/n_validations,
  sum(rob4_2 %in% c("No", "Probably No"))/n_validations,
  sum(rob4_3 %in% c("No", "Probably No"))/n_validations,
  sum(rob4_4 %in% c("No", "Probably No"))/n_validations,
  sum(rob4_6 %in% c("No", "Probably No"))/n_validations,
  sum(rob4_7 %in% c("No", "Probably No"))/n_validations
)

RoB_data_per_item_val <- data.frame(item = c(1.1, 1.2, 2.1, 2.2, 2.3, 3.1, 3.2, 3.3, 3.4, 3.5, 3.6, 4.1, 4.2, 4.3, 4.4, 4.6, 4.7),
                                PROBAST_SQs = factor(PROBAST_SQs, levels = PROBAST_SQs),
                                prop = prop,
                                percentage = round(prop*100, 0))
rm(PROBAST_SQs, prop)

#figure showing proportion of validations rated as "No or "Probably No" on each signalling question in the PROBAST analysis domain
RoB_data_per_item_analysis_val <- RoB_data_per_item_val[12:17, ]

plot = ggplot(RoB_data_per_item_analysis_val, aes(x = prop, y = reorder(PROBAST_SQs, prop))) +
  geom_col(fill = "dodgerblue3", width = 0.5) +
  theme_bw() +
  labs(title = "External validations (n = 29)", y = "", x = "Percentage of validations rated 'No' or 'Probably No'") +
  scale_x_continuous(labels = scales::percent, expand = expansion(mult = c(0, 0)), limits = c(0, 1)) +
  scale_y_discrete(labels = label_wrap(65)) +
  theme(plot.title = element_text(size = 15, family = "Palatino", face = "bold", colour = "black", hjust = 0.5, vjust = 2),
        axis.text.x = element_text(size = 13, family = "Palatino", colour = "black", vjust = -1),
        axis.title.x = element_text(size = 15, family = "Palatino", face = "bold", vjust = -5),
        axis.text.y = element_text(size = 13, family = "Palatino", colour = "black", hjust = 0),
        panel.grid.major.x = element_line(color = "grey", linewidth = 0.5, linetype = 1),
        panel.grid.major.y = element_blank(),
        panel.grid.minor = element_blank(),
        plot.margin = margin(t = 20, r = 30, b = 35, l = 20))

detach(val_dat)

#combined models and validations rated as "No or "Probably No" on each PROBAST signalling question
attach(dat)

PROBAST_SQs <- c(
  "Were appropriate data sources used, e.g., cohort, RCT, or nested case–control study data?",
  "Were all inclusions and exclusions of participants appropriate?",
  "Were predictors deﬁned and assessed in a similar way for all participants?",
  "Were predictor assessments made without knowledge of outcome data?",
  "Are all predictors available at the time the model is intended to be used?",
  "Was the outcome determined appropriately?",
  "Was a prespeciﬁed or standard outcome deﬁnition used?",
  "Were predictors excluded from the outcome deﬁnition?",
  "Was the outcome deﬁned and determined in a similar way for all participants?",
  "Was the outcome determined without knowledge of predictor information?",
  "Was the time interval between predictor assessment and outcome determination appropriate?",
  "Were there a reasonable number of participants with the outcome?",
  "Were continuous and categorical predictors handled appropriately?",
  "Were all enrolled participants included in the analysis?",
  "Were participants with missing data handled appropriately?",
  "Was selection of predictors based on univariable analysis avoided?†",
  "Were complexities in the data (e.g., censoring, competing risks, sampling of control participants) accounted for appropriately?",
  "Were relevant model performance measures evaluated appropriately?",
  "Were model overﬁtting and optimism in model performance accounted for?†"
)

N <- c(
  sum(rob1_1 %in% c("No", "Probably No")),
  sum(rob1_2 %in% c("No", "Probably No")),
  sum(rob2_1 %in% c("No", "Probably No")),
  sum(rob2_2 %in% c("No", "Probably No")),
  sum(rob2_3 %in% c("No", "Probably No")),
  sum(rob3_1 %in% c("No", "Probably No")),
  sum(rob3_2 %in% c("No", "Probably No")),
  sum(rob3_3 %in% c("No", "Probably No")),
  sum(rob3_4 %in% c("No", "Probably No")),
  sum(rob3_5 %in% c("No", "Probably No")),
  sum(rob3_6 %in% c("No", "Probably No")),
  sum(rob4_1 %in% c("No", "Probably No")),
  sum(rob4_2 %in% c("No", "Probably No")),
  sum(rob4_3 %in% c("No", "Probably No")),
  sum(rob4_4 %in% c("No", "Probably No")),
  sum(rob4_5 %in% c("No", "Probably No")),
  sum(rob4_6 %in% c("No", "Probably No")),
  sum(rob4_7 %in% c("No", "Probably No")),
  sum(rob4_8 %in% c("No", "Probably No"))
)

prop <- c(
  sum(rob1_1 %in% c("No", "Probably No"))/n_total,
  sum(rob1_2 %in% c("No", "Probably No"))/n_total,
  sum(rob2_1 %in% c("No", "Probably No"))/n_total,
  sum(rob2_2 %in% c("No", "Probably No"))/n_total,
  sum(rob2_3 %in% c("No", "Probably No"))/n_total,
  sum(rob3_1 %in% c("No", "Probably No"))/n_total,
  sum(rob3_2 %in% c("No", "Probably No"))/n_total,
  sum(rob3_3 %in% c("No", "Probably No"))/n_total,
  sum(rob3_4 %in% c("No", "Probably No"))/n_total,
  sum(rob3_5 %in% c("No", "Probably No"))/n_total,
  sum(rob3_6 %in% c("No", "Probably No"))/n_total,
  sum(rob4_1 %in% c("No", "Probably No"))/n_total,
  sum(rob4_2 %in% c("No", "Probably No"))/n_total,
  sum(rob4_3 %in% c("No", "Probably No"))/n_total,
  sum(rob4_4 %in% c("No", "Probably No"))/n_total,
  sum(rob4_5 %in% c("No", "Probably No"))/n_models,
  sum(rob4_6 %in% c("No", "Probably No"))/n_total,
  sum(rob4_7 %in% c("No", "Probably No"))/n_total,
  sum(rob4_8 %in% c("No", "Probably No"))/n_models
)

RoB_data_per_item_combined <- data.frame(item = c(1.1, 1.2, 2.1, 2.2, 2.3, 3.1, 3.2, 3.3, 3.4, 3.5, 3.6, 4.1, 4.2, 4.3, 4.4, 4.5, 4.6, 4.7, 4.8),
                                    PROBAST_SQs = factor(PROBAST_SQs, levels = PROBAST_SQs),
                                    N = N,
                                    prop = prop,
                                    percentage = round(prop*100, 0))
rm(PROBAST_SQs, N, prop)

#figure showing proportion of models and validations rated as "No or "Probably No" on each signalling question in the PROBAST analysis domain
RoB_data_per_item_analysis_combined <- RoB_data_per_item_combined[12:19, ]

plot = ggplot(RoB_data_per_item_analysis_combined, aes(x = prop, y = reorder(PROBAST_SQs, prop))) +
  geom_col(fill = "dodgerblue3", width = 0.5) +
  theme_bw() +
  labs(title = "All developed models and external validations (n = 196)", y = "", x = "Percentage of models and validations rated 'No' or 'Probably No'") +
  scale_x_continuous(labels = scales::percent, expand = expansion(mult = c(0, 0)), limits = c(0, 1)) +
  scale_y_discrete(labels = label_wrap(65)) +
  theme(plot.title = element_text(size = 15, family = "Palatino", face = "bold", colour = "black", hjust = 0.5, vjust = 2),
        axis.text.x = element_text(size = 13, family = "Palatino", colour = "black", vjust = -1),
        axis.title.x = element_text(size = 15, family = "Palatino", face = "bold", vjust = -5),
        axis.text.y = element_text(size = 13, family = "Palatino", colour = "black", hjust = 0),
        panel.grid.major.x = element_line(color = "grey", linewidth = 0.5, linetype = 1),
        panel.grid.major.y = element_blank(),
        panel.grid.minor = element_blank(),
        plot.margin = margin(t = 20, r = 30, b = 35, l = 20))

detach(dat)

#models with low risk of bias on all domains except analysis
dev_dat %>% filter((rob_participants == "Low") & 
                     (rob_predictors == "Low") & 
                     (rob_outcome == "Low") & 
                     (rob_analysis == "High")) %>% 
  select(rob_participants, rob_predictors, rob_outcome, rob_analysis, rob_overall) %>% 
  summarise(n = n(),
            prop = round(n()/n_models*100, 0))

#validations with low risk of bias on all domains except analysis
val_dat %>% filter((rob_participants == "Low") & 
                     (rob_predictors == "Low") & 
                     (rob_outcome == "Low") & 
                     (rob_analysis == "High")) %>% 
  select(rob_participants, rob_predictors, rob_outcome, rob_analysis, rob_overall) %>% 
  summarise(n = n(),
            prop = round(n()/n_validations*100, 0))

#-----------------------------------------------------------------------------------#
# MODEL PRESENTATION (DEVELOPMENT ONLY)
#-----------------------------------------------------------------------------------#
n_regression_models <- length(dev_dat$model_presented[dev_dat$model_presented != "NA (ML model)"])

#regression-based models fully presented as a model equation (including intercept/baseline hazard and regression coefficients)
dev_dat %>% filter(model_presented == "Fully presented") %>% 
  summarise(n = n(),
            prop = round(n()/n_regression_models*100, 0))

#regression-based models partially presented (e.g. intercept/baseline hazard missing)
dev_dat %>% filter(model_presented == "Partially presented (hazards/odds ratios but no intercept/baseline hazard)") %>% 
  summarise(n = n(),
            prop = round(n()/n_regression_models*100, 0))

#regression-based models that did not provide any information about the underlying model equation
dev_dat %>% filter(model_presented == "Not presented") %>% 
  summarise(n = n(),
            prop = round(n()/n_regression_models*100, 0))

#summary table of model presentation (equation)
temp = dev_dat %>% group_by(model_presented) %>% 
  summarise(n = n(), 
            prop = round(n()/n_models*100, 0)) %>% 
  mutate(n_percent = paste0(n, " (", prop, "%)")) %>% 
  arrange(desc(n)) %>% 
  select(model_presented, n_percent) %>% 
  ungroup()

#models available as a tool to facilitate use in clinical practice (in addition to/instead of a published equation)
dev_dat %>% filter(tool != "Not presented") %>% 
  summarise(n = n(),
            prop = round(n()/n_models*100, 0))

dev_dat %>% group_by(tool) %>% 
  summarise(n = n()) %>% 
  arrange(desc(n)) %>%
  ungroup()

#summary table of model presentation (tool)
temp = dev_dat %>% group_by(tool) %>% 
  summarise(n = n(), 
            prop = round(n()/n_models*100, 0)) %>% 
  mutate(n_percent = paste0(n, " (", prop, "%)")) %>% 
  arrange(desc(n)) %>% 
  select(tool, n_percent) %>% 
  ungroup()

#models available in a format for use in clinical practice (i.e. calculation of individual risks possible)
dev_dat %>% filter((model_presented == "Fully presented") | (tool != "Not presented")) %>% 
  summarise(n = n(), 
            prop = round(n()/n_models*100, 0))

#models not available in any format for use in clinical practice (i.e. calculation of individual risks not possible)
dev_dat %>% filter((model_presented != "Fully presented") & (tool == "Not presented")) %>% 
  summarise(n = n(), 
            prop = round(n()/n_models*100, 0))

#-----------------------------------------------------------------------------------#
# ADDITIONAL
#-----------------------------------------------------------------------------------#
#reporting of the amount of missing data
dat %>% group_by(missing_data_reported) %>% 
  summarise(n = n(),
            prop = round(n()/n_total*100, 0)) %>% 
  arrange(desc(n)) %>% 
  ungroup()

#method of handling missing data
dat %>% group_by(missing_data_handling) %>% 
  summarise(n = n(),
            prop = round(n()/n_total*100, 0)) %>% 
  arrange(desc(n)) %>% 
  ungroup()

#selection of predictors based on univariable analysis prior to multivariable modelling
dev_dat %>% group_by(selection_pre) %>% 
  summarise(n = n(),
            prop = round(n()/n_models*100, 0)) %>% 
  arrange(desc(n)) %>% 
  ungroup()

#-----------------------------------------------------------------------------------#
# FOREST PLOTS OF C-STATISTICS FROM EXTERNAL VALIDATIONS
#-----------------------------------------------------------------------------------#
forest_dat_ExternalVals <- forest_dat_ExternalVals %>% 
  replace_with_na_all(condition = ~.x %in% c("NR", "NA")) %>% 
  mutate(outcome_merged = case_when(
           outcome == "Suicide death" ~ "Suicide death",
           outcome == "Composite (suicide or non-fatal self-harm)" ~ "Composite",
           outcome == "Composite (suicide or suicide attempt)" ~ "Composite",
           outcome == "Non-fatal self-harm" ~ "Non-fatal self-harm",
           outcome == "Non-suicidal self-injury" ~ "Non-fatal self-harm",
           outcome == "Suicide attempt" ~ "Non-fatal self-harm",
           outcome == "Unclear" ~ "Non-fatal self-harm"),
         label = ifelse(is.na(model), ref, paste0(ref, ", ", str_sub(model, 1, 2))),
         c_extern_lcl = as.numeric(str_sub(c_ci_extern, 1, 5)),
         c_extern_ucl = as.numeric(str_sub(c_ci_extern, -5, -1))) %>% 
  select(label, outcome_merged, c_extern, c_extern_lcl, c_extern_ucl)

forest_dat_ExternalVals$label[1] <- paste0(forest_dat_ExternalVals$label[1], " (1)")
forest_dat_ExternalVals$label[2] <- paste0(forest_dat_ExternalVals$label[2], " (2)")
forest_dat_ExternalVals$label[3] <- paste0(forest_dat_ExternalVals$label[3], " *")
forest_dat_ExternalVals$label[5] <- paste0(forest_dat_ExternalVals$label[5], " (1) *")
forest_dat_ExternalVals$label[6] <- paste0(forest_dat_ExternalVals$label[6], " (2)")
forest_dat_ExternalVals$label[7] <- paste0(forest_dat_ExternalVals$label[7], " (3) *")
forest_dat_ExternalVals$label[8] <- paste0(forest_dat_ExternalVals$label[8], " (4)")
forest_dat_ExternalVals$label[14] <- paste0(forest_dat_ExternalVals$label[14], " (1)")
forest_dat_ExternalVals$label[15] <- paste0(forest_dat_ExternalVals$label[15], " (4) **")
forest_dat_ExternalVals$label[16] <- paste0(forest_dat_ExternalVals$label[16], " (3)")
forest_dat_ExternalVals$label[17] <- paste0(forest_dat_ExternalVals$label[17], " (2)")
forest_dat_ExternalVals$label[19] <- paste0(forest_dat_ExternalVals$label[19], " (1)")
forest_dat_ExternalVals$label[20] <- paste0(forest_dat_ExternalVals$label[20], " (2)")
forest_dat_ExternalVals$label[21] <- paste0(forest_dat_ExternalVals$label[21], " (1)")
forest_dat_ExternalVals$label[22] <- paste0(forest_dat_ExternalVals$label[22], " (3) **")
forest_dat_ExternalVals$label[23] <- paste0(forest_dat_ExternalVals$label[23], " (2)")
forest_dat_ExternalVals$label[24] <- paste0(forest_dat_ExternalVals$label[24], " (4)")
forest_dat_ExternalVals$label[26] <- paste0(forest_dat_ExternalVals$label[26], " (2)")
forest_dat_ExternalVals$label[27] <- paste0(forest_dat_ExternalVals$label[27], " (1)")

forest_dat_ExternalVals_SUI <- forest_dat_ExternalVals %>% 
  filter(outcome_merged == "Suicide death") %>% 
  mutate(label = paste0("     ", label))

forest_dat_ExternalVals_SH <- forest_dat_ExternalVals %>% 
  filter(outcome_merged == "Non-fatal self-harm") %>% 
  mutate(label = paste0(" ", label))

forest_dat_ExternalVals_COMP <- forest_dat_ExternalVals %>% 
  filter(outcome_merged == "Composite")

plot = ggplot(forest_dat_ExternalVals_SUI, aes(x = c_extern, y = reorder(label, c_extern))) +
  geom_point(size = 1.5) +
  geom_errorbarh(aes(xmin = c_extern_lcl, xmax = c_extern_ucl), height = 0.1) +
  theme_bw() +
  labs(title = "Suicide death", x = "C index", y = "") +
  scale_x_continuous(limits = c(0.4, 1)) +
  theme(plot.title = element_text(size = 13, family = "Palatino", face = "bold", colour = "black", hjust = 0, vjust = 3),
        axis.title.x = element_text(size = 12, family = "Palatino", colour = "black", face = "bold", vjust = -5),
        axis.text.x = element_text(size = 10, family = "Palatino", colour = "black", vjust = -1),
        axis.text.y = element_text(size = 10, family = "Palatino", colour = "black"),
        panel.background = element_blank(), 
        panel.grid.major.x = element_blank(),
        panel.grid.major.y = element_line(colour = "grey", linewidth = 0.2),
        panel.grid.minor = element_blank(),
        plot.margin = margin(t = 35, r = 30, b = 35, l = 30))

plot = ggplot(forest_dat_ExternalVals_COMP, aes(x = c_extern, y = reorder(label, c_extern))) +
  geom_point(size = 1.5) +
  geom_errorbarh(aes(xmin = c_extern_lcl, xmax = c_extern_ucl), height = 0.1) +
  theme_bw() +
  labs(title = "Composite (suicide or non-fatal self-harm)", x = "C index", y = "") +
  scale_x_continuous(limits = c(0.4, 1)) +
  theme(plot.title = element_text(size = 13, family = "Palatino", face = "bold", colour = "black", hjust = 0, vjust = 3),
        axis.title.x = element_text(size = 12, family = "Palatino", colour = "black", face = "bold", vjust = -5),
        axis.text.x = element_text(size = 10, family = "Palatino", colour = "black", vjust = -1),
        axis.text.y = element_text(size = 10, family = "Palatino", colour = "black"),
        panel.background = element_blank(), 
        panel.grid.major.x = element_blank(),
        panel.grid.major.y = element_line(colour = "grey", linewidth = 0.2),
        panel.grid.minor = element_blank(),
        plot.margin = margin(t = 35, r = 30, b = 35, l = 30))

plot = ggplot(forest_dat_ExternalVals_SH, aes(x = c_extern, y = reorder(label, c_extern))) +
  geom_point(size = 1.5) +
  geom_errorbarh(aes(xmin = c_extern_lcl, xmax = c_extern_ucl), height = 0.1) +
  theme_bw() +
  labs(title = "Non-fatal self-harm", x = "C index", y = "") +
  scale_x_continuous(limits = c(0.4, 1)) +
  theme(plot.title = element_text(size = 13, family = "Palatino", face = "bold", colour = "black", hjust = 0, vjust = 3),
        axis.title.x = element_text(size = 12, family = "Palatino", colour = "black", face = "bold", vjust = -5),
        axis.text.x = element_text(size = 10, family = "Palatino", colour = "black", vjust = -1),
        axis.text.y = element_text(size = 10, family = "Palatino", colour = "black"),
        panel.background = element_blank(), 
        panel.grid.major.x = element_blank(),
        panel.grid.major.y = element_line(colour = "grey", linewidth = 0.2),
        panel.grid.minor = element_blank(),
        plot.margin = margin(t = 35, r = 30, b = 35, l = 30))

#-----------------------------------------------------------------------------------#
# FOREST PLOTS OF C-STATISTICS FROM DEVELOPMENT STUDIES
#-----------------------------------------------------------------------------------#
forest_dat <- forest_dat %>% 
  replace_with_na_all(condition = ~.x %in% c("NR", "NA")) %>% 
  mutate(outcome_merged = case_when(
           outcome == "Suicide death" ~ "Suicide death",
           outcome == "Composite (suicide or non-fatal self-harm)" ~ "Composite",
           outcome == "Composite (suicide or suicide attempt)" ~ "Composite",
           outcome == "Non-fatal self-harm" ~ "Non-fatal self-harm",
           outcome == "Non-suicidal self-injury" ~ "Non-fatal self-harm",
           outcome == "Suicide attempt" ~ "Non-fatal self-harm",
           outcome == "Unclear" ~ "Non-fatal self-harm"),
         label = ifelse(is.na(model), ref, paste0(ref, ", ", str_sub(model, 1, 2))),
         c_app_lcl = as.numeric(str_sub(c_ci_app, 1, 4)),
         c_app_ucl = as.numeric(str_sub(c_ci_app, -4, -1)),
         c_intern_lcl = as.numeric(str_sub(c_ci_intern, 1, 4)),
         c_intern_ucl = as.numeric(str_sub(c_ci_intern, -4, -1)),
         val_type = ifelse(!is.na(c_intern), "Internal validation", ifelse(!is.na(c_app), "Apparent performance", NA)), 
         c_plotted = as.numeric(ifelse(!is.na(c_intern), c_intern, c_app)),
         c_plotted_lcl = ifelse(!is.na(c_intern), c_intern_lcl, c_app_lcl),
         c_plotted_ucl = ifelse(!is.na(c_intern), c_intern_ucl, c_app_ucl)) %>% 
  mutate(label = ifelse(is.na(c_plotted_lcl), paste0(label, " *"), label)) %>% 
  select(label, outcome_merged, val_type, c_app, c_ci_app, c_intern, c_ci_intern, c_plotted, c_plotted_lcl, c_plotted_ucl)

forest_dat_SUI <- forest_dat %>% 
  filter(outcome_merged == "Suicide death") %>%
  filter(!is.na(c_plotted))

forest_dat_SH <- forest_dat %>% 
  filter(outcome_merged == "Non-fatal self-harm") %>%
  filter(!is.na(c_plotted))

forest_dat_COMP <- forest_dat %>%
  filter(outcome_merged == "Composite") %>%
  filter(!is.na(c_plotted))

plot = ggplot(forest_dat_SUI, aes(x = c_plotted, y = reorder(label, c_plotted))) +
  geom_errorbarh(aes(xmin = c_plotted_lcl, xmax = c_plotted_ucl, colour = val_type), height = 0.3) +
  geom_point(aes(colour = val_type), size = 1.5) +
  theme_bw() +
  labs(x = "C index", y = "", colour = "Validation type") +
  scale_x_continuous(limits = c(0.5, 1)) +
  theme(axis.title.x = element_text(size = 12, family = "Palatino", colour = "black", face = "bold", vjust = -5),
        axis.text.x = element_text(size = 10, family = "Palatino", colour = "black", vjust = -1),
        axis.text.y = element_text(size = 10, family = "Palatino", colour = "black"),
        legend.title = element_text(size = 10, family = "Palatino", colour = "black", face = "bold"),
        legend.text = element_text(size = 10, family = "Palatino", colour = "black"),
        panel.background = element_blank(), 
        panel.grid.major.x = element_blank(),
        panel.grid.major.y = element_line(colour = "grey", linewidth = 0.2),
        panel.grid.minor = element_blank(),
        plot.margin = margin(t = 35, r = 0, b = 35, l = 0))

plot = ggplot(forest_dat_COMP, aes(x = c_plotted, y = reorder(label, c_plotted))) +
  geom_errorbarh(aes(xmin = c_plotted_lcl, xmax = c_plotted_ucl, colour = val_type), height = 0.3) +
  geom_point(aes(colour = val_type), size = 1.5) +
  theme_bw() +
  labs(x = "C index", y = "", colour = "Validation type") +
  scale_x_continuous(limits = c(0.5, 1)) +
  theme(axis.title.x = element_text(size = 12, family = "Palatino", colour = "black", face = "bold", vjust = -5),
        axis.text.x = element_text(size = 10, family = "Palatino", colour = "black", vjust = -1),
        axis.text.y = element_text(size = 10, family = "Palatino", colour = "black"),
        legend.title = element_text(size = 10, family = "Palatino", colour = "black", face = "bold"),
        legend.text = element_text(size = 10, family = "Palatino", colour = "black"),
        panel.background = element_blank(), 
        panel.grid.major.x = element_blank(),
        panel.grid.major.y = element_line(colour = "grey", linewidth = 0.2),
        panel.grid.minor = element_blank(),
        plot.margin = margin(t = 35, r = 0, b = 35, l = 0))

plot = ggplot(forest_dat_SH, aes(x = c_plotted, y = reorder(label, c_plotted))) +
  geom_errorbarh(aes(xmin = c_plotted_lcl, xmax = c_plotted_ucl, colour = val_type), height = 0.3) +
  geom_point(aes(colour = val_type), size = 1.5) +
  theme_bw() +
  labs(x = "C index", y = "", colour = "Validation type") +
  scale_x_continuous(limits = c(0.5, 1)) +
  theme(axis.title.x = element_text(size = 12, family = "Palatino", colour = "black", face = "bold", vjust = -5),
        axis.text.x = element_text(size = 10, family = "Palatino", colour = "black", vjust = -1),
        axis.text.y = element_text(size = 10, family = "Palatino", colour = "black"),
        legend.title = element_text(size = 10, family = "Palatino", colour = "black", face = "bold"),
        legend.text = element_text(size = 10, family = "Palatino", colour = "black"),
        panel.background = element_blank(), 
        panel.grid.major.x = element_blank(),
        panel.grid.major.y = element_line(colour = "grey", linewidth = 0.2),
        panel.grid.minor = element_blank(),
        plot.margin = margin(t = 35, r = 0, b = 35, l = 0))
